# Supplementary material for: SERPINA1 Peptides in Urine as A Potential Marker of Preeclampsia Severity
Source: Int J Mol Sci. 2020 Jan 30;21(3):914. doi: 10.3390/ijms21030914 (PMC7037458; doi:10.3390/ijms21030914)
Supplement: Supplementary file 1 [file ijms-21-00914-s001.zip]

Archive with 1 entries (1 files):
- ijms-691598supplementary.xlsx
