# Supplementary material for: SERPINA1 Peptides in Urine as A Potential Marker of Preeclampsia Severity
Source: Int J Mol Sci. 2020 Jan 30;21(3):914. doi: 10.3390/ijms21030914 (PMC7037458; doi:10.3390/ijms21030914)
Supplement: Supplementary file 1 [file ijms-21-00914-s001.zip › ijms-691598supplementary.xlsx]

## Sheet: Table S1
						Normalized intensity
Protein names	Sequence	Start position	Gene names	Leading razor protein	End position	C07	C09	C10	C11	C12	C13	C14	C15	C16	C18	C24	C25	C28	C29	C30	C31	C32	C33	CH1	CH1234	CH16	CH227	CH25	CH36	CH41	CH5	CH503	CH504	CH53	CH55	CH56	CH571	CH69	CH77	CH98	EM17	EM513	EM92	EM95	ES22	ES39	ES50	ES51	ES626
Alpha-1-antitrypsin;Short peptide from AAT	LRTLNQPDSQLQLTTGNGLFL	124	SERPINA1	P01009	144	0	0	0	0	0	0	0	0	0	0	0	0	0	0	0	0	0	0	0	0	0	0	0	0	0	0	0	0	0	0	0	0	0	0	0	0	0	0	0	0	0	0	0	0
Alpha-1-antitrypsin;Short peptide from AAT	LRTLNQPDSQLQ	124	SERPINA1	P01009	135	0	0	0	0	0	0	0	0	0	0	0	0	0	0	0	0	0	0	0	0	0	0	0	0	0	0	0	0	0	0	0	0	0	0	0	0	0	0	0	0	0	0	0	0
Alpha-1-antitrypsin;Short peptide from AAT	LRTLNQPDSQLQLTTGNG	124	SERPINA1	P01009	141	0	0	0	0	0	0	0	0	0	0	0	0	0	0	0	0	0	0	0	0	0	0	0	0	0.00909134	0	0	0	0	0	0	0	0	0	0	0	0	0	0	0	0	0	0	0
Alpha-1-antitrypsin;Short peptide from AAT	LRTLNQPDSQLQLTTGNGL	124	SERPINA1	P01009	142	0	0	0	0	0	0	0	0	0	0	0	0	0	0	0	0	0	0	0	0	0	0	0	0	0.0121225	0	0	0	0	0	0	0	0	0	0	0	0	0	0	0	0	0	0	0
Alpha-1-antitrypsin;Short peptide from AAT	LRTLNQPDSQLQLTTGNGLF	124	SERPINA1	P01009	143	0	0	0	0	0	0	0	0	0	0	0	0	0	0	0	0	0	0	0	0	0	0	0	0	0	0	0	0	0	0	0	0	0	0	0	0	0	0	0	0	0	0	0	0
Alpha-1-antitrypsin;Short peptide from AAT	TLNQPDSQLQLTTGNGLF	126	SERPINA1	P01009	143	0	0	0	0	0	0	0	0	0	0	0	0	0	0	0	0	0	0	0	0	0	0	0	0	0	0	0	0	0	0	0	0	0	0	0	0	0	0	0	0	0	0	0	0
Alpha-1-antitrypsin;Short peptide from AAT	LSEGLKLVDKFLEDVKK	144	SERPINA1	P01009	160	0	0	0	0	0	0	0	0	0	0	0	0	0	0	0	0	0	0	0	0	0	0	0	0	0	0	0	0	0	0	0	0	0	0	0	0	0	0	0	0	0	0	0	0
Alpha-1-antitrypsin;Short peptide from AAT	SEGLKLVDKF	145	SERPINA1	P01009	154	0	0	0	0	0	0	0	0	0	0	0	0	0	0	0	0	0	0	0	0	0	0	0	0	0	0	0	0	0	0	0	0	0	0	0	0	0	0	0	0	0	0	0	0
Alpha-1-antitrypsin;Short peptide from AAT	SEGLKLVDKFLEDVKK	145	SERPINA1	P01009	160	0	0	0	0	0	0	0	0	0	0	0	0	0	0	0	0	0	0	0	0	0	0	0	0	0	0	0	0	0	0	0	0	0	0	0	0	0	0	0	0	0	0	0	0
Alpha-1-antitrypsin;Short peptide from AAT	SEGLKLVDKFLEDVKKL	145	SERPINA1	P01009	161	0	0	0	0	0	0	0	0	0	0	0	0	0	0	0	0	0	0	0	0	0	0	0	0	0	0	0	0	0	0	0	0	0	0	0	0.000932201	0	0	0	0	0	0	0	0
Alpha-1-antitrypsin;Short peptide from AAT	LVDKFLEDVKKL	150	SERPINA1	P01009	161	0	0	0	0	0	0	0	0	0	0	0	0	0	0	0	0	0	0	0	0	0	0	0	0	0	0	0	0	0	0	0	0	0	0	0	0	0	0	0	0	0	0	0	0
Alpha-1-antitrypsin;Short peptide from AAT	EDVKKLYHSEA	156	SERPINA1	P01009	166	0	0	0	0	0	0	0	0	0	0	0	0	0	0	0	0	0	0	0	0	0	0	0	0	0	0	0	0	0	0	0	0	0	0	0	0	0	0	0	0	0	0	0	0
Alpha-1-antitrypsin;Short peptide from AAT	FGDTEEAKKQINDYVEKGTQGKIVD	171	SERPINA1	P01009	195	0	0	0	0	0	0	0	0	0	0	0	0	0	0	0	0	0	0	0	0	0	0	0	0	0	0	0	0	0	0	0	0	0	0	0	0	0	0	0	0	0	0	0	0
Alpha-1-antitrypsin;Short peptide from AAT	VKELDRDTVF	197	SERPINA1	P01009	206	0	0	0	0	0	0	0	0	0	0	0	0	0	0	0	0	0	0	0	0	0	0	0	0	0	0	0	0	0	0	0	0	0	0	0	0	0	0.0124824	0	0	0	0	0	0
Alpha-1-antitrypsin;Short peptide from AAT	HVDQVTTVKVPMMKR	233	SERPINA1	P01009	247	0	0	0	0	0	0	0	0	0	0	0	0	0	0	0	0	0	0	0	0	0	0	0	0	0	0	0	0	0	0	0	0	0	0	0	0	0	0	0	0	0	0	0	0
Alpha-1-antitrypsin;Short peptide from AAT	PDEGKLQHLENELTHDIITK	279	SERPINA1	P01009	298	0	0	0	0	0	0	0	0	0	0	0	0	0	0	0	0	0	0	0	0	0	0	0	0	0	0	0	0	0	0	0	0	0	0	0	0	0	0	0	0	0	0	0	0
Alpha-1-antitrypsin;Short peptide from AAT	TIDEKGTEAAGAMFL	363	SERPINA1	P01009	377	0	0	0	0	0	0	0	0	0	0	0	0	0	0	0	0	0	0	0	0	0	0	0	0	0	0	0	0	0	0	0	0	0	0	0	0	0	0.388778	0	0	0	0	0	0
Alpha-1-antitrypsin;Short peptide from AAT	TIDEKGTEAAGAMF	363	SERPINA1	P01009	376	0	0	0	0	0	0	0	0	0	0	0	0	0	0	0	0	0	0	0	0	0	0	0	0	0	0	0	0	0	0	0	0	0	0	0	0	0	0.17713	0	0	0	0	0	0
Alpha-1-antitrypsin;Short peptide from AAT	LEAIPMSIPPEVKFNKP	377	SERPINA1	P01009	393	0	0	0	0	0	0	0	0	0	0	0	0	0	0	0	0	0	0	0	0	0	0	0	0	0	0	0	0	0	0	0	0	0	0	0	0	0	0	0	0	0	0	0	0
Alpha-1-antitrypsin;Short peptide from AAT	LEAIPMSIPPEVKFNKPFV	377	SERPINA1	P01009	395	0	0	0	0	0	0	0	0	0	0	0	0	0	0	0	0	0	0	0	0	0	0	0	0	0	0	0	0	0	0	0	0	0	0	0	0	0	0	0	0	0	0	0	0
Alpha-1-antitrypsin;Short peptide from AAT	LEAIPMSIPPEVKFNKPF	377	SERPINA1	P01009	394	0	0	0	0	0	0	0	0	0	0	0	0	0	0	0	0	0	0	0	0	0	0	0	0	0	0	0	0	0	0	0	0	0	0	0	0	0	0	0	0	0	0	0	0
Alpha-1-antitrypsin;Short peptide from AAT	EAIPMSIPPEVKFNKPFVF	378	SERPINA1	P01009	396	0	0	0	0	0	0	0	0	0	0	0	0	0	0	0	0	0	0	0	0	0	0	0	0	0	0	0	0	0	0	0	0	0	0	0	0.0955317	0	0.202868	0	0	0	0	0	0
Alpha-1-antitrypsin;Short peptide from AAT	EAIPMSIPPEVKFNKP	378	SERPINA1	P01009	393	0	0	0	0	0	0	0	0	0	0	0	0	0	0	0	0	0	0	0	0	0	0	0	0	0	0	0	0	0	0	0	0	0	0	0	0	0	0	0	0	0	0	0	0
Alpha-1-antitrypsin;Short peptide from AAT	EAIPMSIPPEVKFNKPFV	378	SERPINA1	P01009	395	0	0	0	0	0	0	0	0	0	0	0	0	0	0	0	0	0	0	0	0	0	0	0	0	0	0	0	0	0	0	0	0	0	0.0649049	0	0.161837	0	0.431927	0	0	0	0	0	0
Alpha-1-antitrypsin;Short peptide from AAT	EAIPMSIPPEVKFNKPF	378	SERPINA1	P01009	394	0	0	0	0	0	0	0	0	0	0	0	0	0	0	0	0	0	0	0	0	0	0	0	0	0	0	0	0	0	0	0	0	0	0	0	0	0	0.0954082	0	0	0.143497	0	0	0
Alpha-1-antitrypsin;Short peptide from AAT	AIPMSIPPEVKFNKP	379	SERPINA1	P01009	393	0	0	0	0	0	0	0	0	0	0	0	0	0	0	0	0	0	0	0	0	0	0	0	0	0	0	0	0	0	0	0	0	0	0	0	0	0	0	0	0	0	0	0	0
Alpha-1-antitrypsin;Short peptide from AAT	AIPMSIPPEVKFNKPF	379	SERPINA1	P01009	394	0	0	0	0	0	0	0	0	0	0	0	0	0	0	0	0	0	0	0	0	0	0	0	0	0	0	0	0	0	0	0	0	0	0	0	0	0	0	0	0	0	0	0	0
Alpha-1-antitrypsin;Short peptide from AAT	PMSIPPEVKFNKPFVF	381	SERPINA1	P01009	396	0	0	0	0	0	0	0	0	0	0	0	0	0	0	0	0	0	0	0	0	0	0	0	0	0	0	0	0	0	0	0	0	0	0	0	0	0	0	0	0	0	0	0	0
Alpha-1-antitrypsin;Short peptide from AAT	PMSIPPEVKFNKP	381	SERPINA1	P01009	393	0	0	0	0	0	0	0	0	0	0	0	0	0	0	0	0	0	0	0	0	0	0	0	0	0	0	0	0	0	0	0	0	0	0	0	0	0	0	0	0	0	0	0	0
Alpha-1-antitrypsin;Short peptide from AAT	PMSIPPEVKFNKPFV	381	SERPINA1	P01009	395	0	0	0	0	0	0	0	0	0	0	0	0	0	0	0	0	0	0	0	0	0	0	0	0	0	0	0	0	0	0	0	0	0	0	0	0	0	0.0860255	0	0	0	0	0	0
Alpha-1-antitrypsin;Short peptide from AAT	PMSIPPEVKFNKPF	381	SERPINA1	P01009	394	0	0	0	0	0	0	0	0	0	0	0	0	0	0	0	0	0	0	0	0	0	0	0	0	0	0	0	0	0	0	0	0	0	0	0	0	0	0.0457741	0	0	0	0	0	0
Alpha-1-antitrypsin;Short peptide from AAT	SIPPEVKFNKP	383	SERPINA1	P01009	393	0	0	0	0	0	0	0	0	0	0	0	0	0	0	0	0	0	0	0	0	0	0	0	0	0	0	0	0	0	0	0	0	0	0	0	0	0	0	0	0	0	0	0	0
Alpha-1-antitrypsin;Short peptide from AAT	PPEVKFNKPFV	385	SERPINA1	P01009	395	0	0	0	0	0	0	0	0	0	0	0	0	0	0	0	0	0	0	0	0	0	0	0	0	0	0	0	0	0	0	0	0	0	0	0	0	0	0	0	0	0	0	0	0
Alpha-1-antitrypsin;Short peptide from AAT	PPEVKFNKPF	385	SERPINA1	P01009	394	0	0	0	0	0	0	0	0	0	0	0	0	0	0	0	0	0	0	0	0	0	0	0	0	0	0	0	0	0	0	0	0	0	0	0	0	0	0	0	0	0	0	0	0
Alpha-1-antitrypsin;Short peptide from AAT	LMIEQNTKSPLF	397	SERPINA1	P01009	408	0	0	0	0	0	0	0	0	0	0	0	0	0	0	0	0	0	0	0	0	0	0	0	0	0	0	0	0	0	0	0	0	0	0	0	0	0	0.0558657	0	0	0	0	0	0
Alpha-1-antitrypsin;Short peptide from AAT	LMIEQNTKSPLFMGKVVNPTQK	397	SERPINA1	P01009	418	0	0	0	0	0	0	0	0	0	0	0	0	0	0	0	0	0	0	0	0	0	0	0	0	0	0	0	0	0	0	0	0	0	0	0	0.226967	0	0.0397518	0	0	0	0	0	0
Alpha-1-antitrypsin;Short peptide from AAT	MIEQNTKSPLFM	398	SERPINA1	P01009	409	0	0	0	0	0	0	0	0	0	0	0	0	0	0	0	0	0	0	0	0	0	0	0	0	0	0	0	0	0	0	0	0	0	0	0	0	0	0	0	0	0	0	0	0
Alpha-1-antitrypsin;Short peptide from AAT	MIEQNTKSPLFMGKVVNPTQ	398	SERPINA1	P01009	417	0	0	0	0	0	0	0	0	0	0	0	0	0	0	0	0	0	0	0	0	0	0	0	0	0	0	0	0	0	0	0	0	0	0	0	0	0	0	0	0	0	0	0	0
Alpha-1-antitrypsin;Short peptide from AAT	MIEQNTKSPLFMG	398	SERPINA1	P01009	410	0	0	0	0	0	0	0	0	0	0	0	0	0	0	0	0	0	0	0	0	0	0	0	0	0	0	0	0	0	0	0	0	0	0	0	0	0	0.0423468	0	0	0	0	0	0
Alpha-1-antitrypsin;Short peptide from AAT	MIEQNTKSPLF	398	SERPINA1	P01009	408	0	0	0	0	0	0	0	0	0	0	0	0	0	0	0	0	0	0	0	0	0	0	0	0	0	0	0	0	0	0	0	0	0	0	0	0	0	0.0175813	0	0	0	0	0	0
Alpha-1-antitrypsin;Short peptide from AAT	MIEQNTKSP	398	SERPINA1	P01009	406	0	0	0	0	0	0	0	0	0	0	0	0	0	0	0	0	0	0	0	0	0	0	0	0	0	0	0	0	0	0	0	0	0	0	0	0	0	0	0	0	0	0	0	0
Alpha-1-antitrypsin;Short peptide from AAT	MIEQNTKSPL	398	SERPINA1	P01009	407	0	0	0	0	0	0	0	0	0	0	0	0	0	0	0	0	0	0	0	0	0	0	0	0	0	0	0	0	0	0	0	0	0	0	0	0	0	0	0	0	0.0193301	0	0	0
Alpha-1-antitrypsin;Short peptide from AAT	MIEQNTKSPLFMGKVVNPTQK	398	SERPINA1	P01009	418	0	0	0	0	0	0	0	0	0	0	0	0	0	0	0	0	0	0	0	0	0	0	0	0	0	0	0	0	0	0	0	0	0	0	0	1.21911	0	0.555595	0.00389927	0	0.638831	0	0	0
Alpha-1-antitrypsin;Short peptide from AAT	IEQNTKSPLFMGKVVNPTQK	399	SERPINA1	P01009	418	0	0	0	0	0	0	0	0	0	0	0	0	0	0	0	0	0	0	0	0	0	0	0	0	0	0	0	0	0	0	0	0	0	0	0	0	0	0.127633	0.00350051	0	0.189183	0	0	0
Alpha-1-antitrypsin;Short peptide from AAT	EQNTKSPLFMGKVVNPTQK	400	SERPINA1	P01009	418	0	0	0	0	0	0	0	0	0	0	0	0	0	0	0	0	0	0	0	0	0	0	0	0	0	0	0	0	0	0	0	0	0	0	0	0	0	0	0	0	0.0520764	0	0	0
Alpha-1-antitrypsin;Short peptide from AAT	QNTKSPLFMGKVVNPTQK	401	SERPINA1	P01009	418	0	0	0	0	0	0	0	0	0	0	0	0	0	0	0	0	0	0	0	0	0	0	0	0	0	0	0	0	0	0	0	0	0	0	0	0	0	0	0	0	0.0567799	0	0	0
Alpha-1-antitrypsin;Short peptide from AAT	NTKSPLFMGKVVNPTQK	402	SERPINA1	P01009	418	0	0	0	0	0	0	0	0	0	0	0	0	0	0	0	0	0	0	0	0	0	0	0	0	0	0	0	0	0	0	0	0	0	0	0	0	0	0	0	0	0.108755	0	0	0
Alpha-1-antitrypsin;Short peptide from AAT	FMGKVVNPTQK	408	SERPINA1	P01009	418	0	0	0	0	0	0	0	0	0	0	0	0	0	0	0	0	0	0	0	0	0	0	0	0	0	0	0	0	0	0	0	0	0	0	0	0	0	0	0	0	0	0	0	0
Alpha-1-antitrypsin;Short peptide from AAT	MGKVVNPTQK	409	SERPINA1	P01009	418	0	0	0	0	0	0	0	0	0	0	0	0	0	0	0	0	0	0	0	0	0	0	0	0	0	0	0	0	0	0	0	0	0	0	0	0	0	0.0125228	0	0	0	0	0	0
Alpha-1-antitrypsin;Short peptide from AAT	GKVVNPTQK	410	SERPINA1	P01009	418	0	0	0	0	0	0	0	0	0	0	0	0	0	0	0	0	0	0	0	0	0	0	0	0	0	0	0	0	0	0	0	0	0	0	0	0	0	0	0	0	0	0	0	0
Alpha-1B-glycoprotein	LREGETKAVKTVRTPGAA	435	A1BG	P04217	452	0	0	0	0	0	0	0	0	0	0	0	0	0	0	0	0	0	0	0	0	0	0	0	0	0	0	0	0	0	0	0	0	0	0	0	0	0	0	0	0	0	0	0	0
Alpha-1B-glycoprotein	LREGETKAVKTVRTPGAAAN	435	A1BG	P04217	454	0	0	0	0	0	0	0	0	0	0	0	0	0	0	0	0	0	0	0	0	0	0	0	0	0	0	0	0	0	0	0	0	0	0	0	0	0	0	0	0	0	0	0	0
Alpha-2-HS-glycoprotein;Alpha-2-HS-glycoprotein chain A;Alpha-2-HS-glycoprotein chain B	MGVVSLGSPSGEVSHPRKT	321	AHSG	P02765	339	0	0	0	0	0	0	0	0	0	0	0	0	0	0	0	0	0	0	0	0	0	0	0	0	0	0	0	0	0	0	0	0	0	0	0	0	0	0	0	0	0	0	0	0
Alpha-2-HS-glycoprotein;Alpha-2-HS-glycoprotein chain A;Alpha-2-HS-glycoprotein chain B	VVSLGSPSGEVSHPRKT	323	AHSG	P02765	339	0	0	0	0	0	0	0	0	0	0	0	0	0	0	0	0	0	0	0	0	0	0	0	0	0	0	0	0	0	0	0	0	0	0	0	0.0730024	0	0	0	0	0	0	0	0
Alpha-2-HS-glycoprotein;Alpha-2-HS-glycoprotein chain A;Alpha-2-HS-glycoprotein chain B	SLGSPSGEVSHPRKT	325	AHSG	P02765	339	0	0	0	0	0	0	0	0	0	0	0	0	0	0	0	0	0	0	0	0	0	0	0	0	0	0	0	0	0	0	0	0	0	0	0	0	0	0	0	0	0	0	0	0
Alpha-2-HS-glycoprotein;Alpha-2-HS-glycoprotein chain A;Alpha-2-HS-glycoprotein chain B	GSPSGEVSHPRKT	327	AHSG	P02765	339	0	0	0	0	0	0	0	0	0	0	0	0	0	0	0	0	0	0	0	0	0	0	0	0	0	0	0	0	0	0	0	0	0	0	0	0.0181076	0	0	0	0	0	0	0	0
Alpha-2-HS-glycoprotein;Alpha-2-HS-glycoprotein chain A;Alpha-2-HS-glycoprotein chain B	PSGEVSHPRKT	329	AHSG	P02765	339	0	0	0	0	0	0	0	0	0	0	0	0	0	0	0	0	0	0	0	0	0	0	0	0	0	0	0	0	0	0	0	0	0	0	0	0	0	0	0	0	0	0	0	0
Apolipoprotein A-I;Proapolipoprotein A-I;Truncated apolipoprotein A-I	VDVLKDSGRDYVSQFEGSALGKQLN	43	APOA1	P02647	67	0	0	0	0	0	0	0	0	0	0	0	0	0	0	0	0	0	0	0	0	0	0	0	0	0	0	0	0	0	0	0	0	0	0	0	0	0	0	0	0	0	0	0	0
Apolipoprotein A-I;Proapolipoprotein A-I;Truncated apolipoprotein A-I	LSALEEYTKKLN	254	APOA1	P02647	265	0	0	0	0	0	0	0	0	0	0	0	0	0	0	0	0	0	0	0	0	0	0	0	0	0	0	0	0	0	0	0	0	0	0	0	0	0	0	0	0	0	0	0	0
Apolipoprotein A-I;Proapolipoprotein A-I;Truncated apolipoprotein A-I	LSALEEYTKKLNTQ	254	APOA1	P02647	267	0	0	0	0	0	0	0	0	0	0	0	0	0	0	0	0	0	0	0	0	0	0	0	0	0	0	0	0	0	0	0	0	0	0.0587248	0	0.0085046	0	0.0215089	0	0	0	0	0	0
Apolipoprotein A-I;Proapolipoprotein A-I;Truncated apolipoprotein A-I	SALEEYTKKLNTQ	255	APOA1	P02647	267	0	0	0	0	0	0	0	0	0	0	0	0	0	0	0	0	0	0	0	0	0	0	0	0	0	0	0	0	0	0	0	0	0	0.00871643	0	0	0	0	0	0	0	0	0	0
Apolipoprotein A-II;Proapolipoprotein A-II;Truncated apolipoprotein A-II	FVELGTQPATQ	90	APOA2	P02652	100	0	0	0	0	0	0	0	0	0	0	0	0	0	0	0	0	0	0	0	0	0	0	0	0	0	0	0	0	0	0	0	0	0	0	0	0	0	0	0	0	0	0	0	0
Ceruloplasmin	TVLQNEDTKSG	1055	CP	P00450	1065	0	0	0	0	0	0	0	0	0	0	0	0	0	0	0	0	0	0	0	0	0	0	0	0	0	0	0	0	0	0	0	0	0	0	0	0	0	0.00737992	0	0	0	0	0	0
Collagen alpha-1(I) chain	GPPGPPGKNGDDGEAGKPG	221	COL1A1	P02452	239	0	0	0.0228642	0.0911853	0	0	0.239628	0	0	0.120876	0	0	0.358851	0.305636	0.933971	0.393858	0.32852	0.328683	0.0580161	0	0	0	0.00762832	0	0.120218	0.148753	0.0561849	0.0969184	0.0114107	0	0	0.0291532	0	0	0.0515251	0.137179	0.0231851	0	0.358684	0.295901	0.0298639	0.0772103	0	0
Collagen alpha-1(I) chain	GKNGDDGEAGKPGRPGERGPPGPQ	227	COL1A1	P02452	250	0	0	0.0274283	0	0.105337	0	0	0	0.0476636	0.296151	0	0	0	0	0	0.520703	0.0662441	0	0.0603686	0.0555598	0.0603427	0	0.055863	0	0.195822	0.260116	0	0	0	0.1813	0	0	0	0.0433455	0	0.997975	0	0.0879034	0.481653	0.255472	0	0	0	0
Collagen alpha-1(I) chain	GKNGDDGEAGKPGRPGERGPPGP	227	COL1A1	P02452	249	0	0.0539811	0.152301	0	0.11341	0	0	0	0	0.213428	0	0.281867	0	0	0	0.264579	0.143075	0	0.0538874	0	0.0700632	0	0.048684	0	0.0805006	0.00452186	0	0.060102	0.0472369	0	0	0.171839	0	0.201054	0	0.892516	0	0.16075	0.0708158	0	0.500036	0.689386	0.192832	0
Collagen alpha-1(I) chain	NGDDGEAGKPGRPGERGPPGP	229	COL1A1	P02452	249	3.04951	4.76014	3.92472	3.37978	5.2924	3.65119	2.09163	3.91383	4.0096	4.06783	2.93764	4.52367	2.68249	2.90191	0	6.3245	6.1031	5.52169	4.97921	4.44571	9.7405	0	6.71267	5.13325	3.78418	3.30419	5.005	3.99676	6.20623	3.53388	0	3.13939	0	4.02459	0.0450787	11.6635	4.80283	6.56687	3.3704	2.83139	5.54569	7.38395	4.27255	0
Collagen alpha-1(I) chain	GDDGEAGKPGRPGERGPPGP	230	COL1A1	P02452	249	0	0.539553	0.0812733	0.0975623	0.182548	0.168604	0.402771	0	0.144326	0	0.0686595	0.456672	0	0.521458	0	0	0.102699	0	0.10232	0.127578	0.181708	0.170636	0.126168	0	0.128659	0.0717641	0	0.0983387	0.190648	0	0.378047	0.0594955	0.47203	0	0.344577	0.664754	0.154207	0.343322	0	0	0.986939	0	0	0
Collagen alpha-1(I) chain	DDGEAGKPGRPGERGPPGP	231	COL1A1	P02452	249	0	0.139732	0.261391	0.426899	0.401104	0.393252	0.352231	0	0.835208	0.657995	0.613277	0.0776173	0.744161	0.975106	0	0.129798	0.578753	0	0.515102	0.392001	0.686236	0.810969	0.390919	0.507594	0.479026	0.549829	0.115551	0	0.480547	0.326923	0.863149	0.537153	0	0.592676	0.121519	0.413176	0.103337	0.697532	0.116857	0.231088	2.22793	0.0481322	0.196792	0
Collagen alpha-1(I) chain	GEPGSPGENGAPGQMGPRG	287	COL1A1	P02452	305	0.341203	0	0	0.228217	0	0	0.168315	0	0	0	0	0	0	0.132754	0	0.163815	0.1013	0	0.229345	0	0	0	0.442768	0.129596	0.634716	0.0123198	0.148605	0	0.143218	0.107919	0	0	0	0.126036	0	0.325814	0.21589	0.138494	0.0775313	0	0	0.126215	0	0
Collagen alpha-1(I) chain	EPGSPGENGAPGQMGPRG	288	COL1A1	P02452	305	0.45769	0.161453	0.199101	0.401833	0	0	0	0.175734	0.154058	0.133705	0	0	0.199273	0.17742	0	0.20065	0.298547	0.25875	0.260512	0.191744	0.0778331	0	0.523119	0.189318	0.865994	0.144275	0.441342	0	0.270481	0.660927	0	0	0	0.39011	0	0.529405	0.24346	0.0836601	0.100731	0	0	0.157264	0	0
Collagen alpha-1(I) chain	SPGENGAPGQMGPRG	291	COL1A1	P02452	305	0.218703	0	0.154351	0.232965	0	0.244338	0	0	0	0.201643	0	0	0	0	0	0.175969	0.292552	0.00786665	0.146141	0	0	0	0.172485	0	0.390979	0.183421	0.19068	0	0.0834094	0.0129249	0	0	0	0	0	0.158908	0	0.187655	0.264629	0	0.0155044	0.132407	0	0
Collagen alpha-1(I) chain	KGNSGEPGAPGSKGDTGAKGEPGP	430	COL1A1	P02452	453	0	0	0	0.0374965	0.0734066	0	0.0232909	0	0.0558273	0	0	0.223124	0	0.10731	0	0	0.0815454	0	0.0265704	0	0.0223251	0	0.0382517	0	0.0440352	0.0573853	0	0.0400545	0.0411728	0.329033	0	0	0	0.0407137	0	0	0.0352964	0.0691501	0.185715	0	0.0454698	0.241097	0	0
Collagen alpha-1(I) chain	GNSGEPGAPGSKGDTGAKGEPGP	431	COL1A1	P02452	453	0	0.0604486	0.168118	0.140432	0.360787	0.255944	0.175402	0	0.14533	0.379198	0	0	0	0	0	0.0337745	0.266931	0.0715386	0.069679	0.154672	0.0306519	0.150525	0.0669323	0	0.329855	0.428957	0.104641	0.147603	0.261348	0.163199	0.196245	0.111798	0	0	0	0	0	0.286045	0	0	0.218397	0.037789	0	0
Collagen alpha-1(I) chain	GNSGEPGAPGSKGDTGAKGEPGPVG	431	COL1A1	P02452	455	1.94765	3.77672	4.40536	0.175378	3.00392	2.41048	1.34107	1.09589	1.61821	3.84443	1.10064	0.373535	0.876389	1.77466	0.879792	4.82673	2.53537	1.0018	3.02028	0.835509	1.25169	0.906567	1.02874	1.0249	2.21053	2.27846	1.7109	2.30947	2.36611	1.5413	1.70923	4.01271	0.239679	1.67055	1.438	2.20258	1.28085	1.16149	1.61738	0.54878	0.0667823	0.939177	1.42859	0
Collagen alpha-1(I) chain	NSGEPGAPGSKGDTGAKGEP	432	COL1A1	P02452	451	0	0	0	0	0	0	0	0	0	0	0	0	0	0	0	0	0	0	0	0	0	0.166365	0	0	0	0	0	0	0	0.0523263	0	0	0.0591708	0	0.17843	0	0	0.00838578	0.0696195	0	0.136927	0	0	0
Collagen alpha-1(I) chain	NSGEPGAPGSKGDTGAKGEPGP	432	COL1A1	P02452	453	0.151822	0.114205	0.372593	0.530528	0.511655	0.781356	0.227614	0.376704	0.750431	0.441264	0.361165	0.755145	0.384281	0.442508	1.00254	0.162842	0.58273	0.40406	0.39659	0.328714	0.540562	0.645631	0.694325	0.346814	0.956181	0.814857	0.334027	0.517949	0.698111	0.585969	0.139445	0.511266	0.37193	0	0.576968	0.00964966	0.0863685	1.04338	0.392613	0.517263	1.59746	1.1106	0.684833	0.68315
Collagen alpha-1(I) chain	NSGEPGAPGSKGDTGAKGEPGPVG	432	COL1A1	P02452	455	8.79628	6.14194	10.3113	12.5434	7.7904	6.9832	9.34202	8.14882	12.4997	5.79821	8.4129	7.94215	4.92044	9.84471	7.53991	9.31987	7.83008	6.42181	8.00564	5.67684	13.9799	6.61485	11.0988	10.0954	6.44186	6.76353	6.97127	10.1046	7.87281	13.683	5.70704	13.529	4.50792	5.91814	6.0506	9.21578	4.77379	7.80884	4.55241	19.0703	6.58614	8.82362	14.9775	13.1942
Collagen alpha-1(I) chain	SGEPGAPGSKGDTGAKGEPGP	433	COL1A1	P02452	453	0	0	0.00320606	0	0.0404087	0	0	0	0	0	0	0	0	0	0	0	0	0	0	0.0318157	0	0	0	0	0	0	0	0	0	0.127396	0	0	0	0.0796385	0	0	0	0.0914143	0.0350368	0	0.149869	0	0	0.119571
Collagen alpha-1(I) chain	SGEPGAPGSKGDTGAKGEPGPVG	433	COL1A1	P02452	455	0	0	0.179331	0.359728	0.251632	0	0	0	0	0.170901	0	0	0	0	0	0	0	0.119487	0.17667	0.210256	0.322119	0	0.325346	0.252385	0.231487	0.25453	0.268504	0	0.244256	0.51741	0	0.559439	0	0	0	0	0.067782	0.233588	0.19364	0.251082	0.356872	0.120647	0.577916	2.09871
Collagen alpha-1(I) chain	PGAPGSKGDTGAKGEPGPVG	436	COL1A1	P02452	455	0.26432	0	0.190338	0.248773	0	0	0.116397	0	0	0.1715	0	0.156216	0	0	0.167572	0.307317	0.205006	0.123214	0.297259	0.323758	0.609403	0	0.487274	0.55964	0.924747	0.635657	0	0	0.768707	0.870444	0	0	0	0.102281	0	0	0.679215	0.49989	0.143758	0	0.0467497	0	0	0.617519
Collagen alpha-1(I) chain	APGSKGDTGAKGEPGPVG	438	COL1A1	P02452	455	0	0.0126433	0.012865	0	0.0270891	0.029977	0.0159503	0	0	0.0305233	0	0	0.194902	0	0	0.0574952	0.0773313	0.0687126	0.0630262	0.0240678	0	0	0	0	0.0983095	0.129338	0	0	0.0824002	0	0.0541057	0	0	0.0551113	0	0	0.0559509	0.0479146	0.129952	0	0	0	0	0
Collagen alpha-1(I) chain	DTGAKGEPGPVG	444	COL1A1	P02452	455	0	0	0	0	0	0	0	0	0	0.0527921	0	0	0	0	0	0.0194913	0	0	0.0310041	0	0	0	0.00739377	0	0.0844471	0.324532	0	0.0747526	0.0109681	0.0158459	0	0.0479404	0	0	0	0	0	0	0	0	0	0	0	0
Collagen alpha-1(I) chain	TGSPGSPGPDGKTGPPGP	541	COL1A1	P02452	558	1.26874	0.31279	0.392758	0.537433	0.172999	0.517843	0.901892	0.685227	0.971375	0.429188	0.232298	0.517188	0.872447	0.276475	0	0.762511	0.257296	0.59875	1.22279	0.16369	0.425976	0.422637	1.24495	1.14831	0.699884	0.645732	0.789603	0.459142	0.996706	0.641398	0.564573	0.396857	0.932963	0.508591	1.20701	0.782802	0.942094	0.332552	0.353314	0.27651	0.266114	0.340491	0.158613	0.509646
Collagen alpha-1(I) chain	TGSPGSPGPDGKTGPPGPAG	541	COL1A1	P02452	560	3.33219	1.55783	1.51142	1.60271	0.961187	2.21181	2.02999	2.14038	1.97082	1.99846	1.2527	1.47958	1.74629	1.21529	0.836439	3.00514	1.6943	2.19708	2.18243	1.47396	1.82066	1.59149	2.48987	2.13746	2.86346	2.28821	2.24815	1.25146	4.06995	2.38361	1.9738	2.15082	2.14278	2.38638	2.77707	2.64264	2.13353	1.62975	1.29754	1.10154	0.918008	1.48393	1.99674	3.80738
Collagen alpha-1(I) chain	GSPGSPGPDGKTGPPGPAG	542	COL1A1	P02452	560	2.07871	1.30112	1.65041	1.39262	1.57383	1.4682	0.952611	1.55136	1.40528	1.67097	1.53174	0.749261	0.913496	1.13813	1.4444	1.24909	1.13911	1.14572	0.907416	1.29418	1.12834	1.20964	1.6761	1.49068	0.841519	0.883435	1.28285	1.02606	2.54952	1.67776	1.46131	1.98875	0.97323	1.8711	1.3272	1.60033	1.42423	1.27147	1.5919	1.49477	0.55891	1.79669	1.90521	3.92317
Collagen alpha-1(I) chain	GSPGSPGPDGKTGPPGP	542	COL1A1	P02452	558	2.28613	0.347929	1.26964	0.750066	0.718975	0.290914	1.18204	1.1733	1.11813	0.944563	0.610014	1.31313	0.888301	0.806435	0.982302	1.44791	0.584788	0.591991	1.24391	0.381915	0.447248	0.140305	1.56163	2.19832	0.797369	0.861363	1.22588	0.219883	1.43668	0.993698	0.669979	0.237298	1.44052	1.46627	1.90581	1.59418	1.67145	0.817601	0.869814	0.949932	0.346244	1.24477	0.031627	0.647621
Collagen alpha-1(I) chain	SPGSPGPDGKTGPPGPA	543	COL1A1	P02452	559	0.0581313	0	0	0	0	0	0.179237	0	0	0.214205	0	0	0.170646	0	0	0.290886	0.259532	0.133322	0.14333	0.04164	0.248048	0	0.0217156	0	0.150807	0.309125	0.146826	0	0.159795	0.0358594	0.28048	0	0.157892	0.120648	0	0	0.337427	0.180424	0.0669982	0	0	0.0900476	0	0
Collagen alpha-1(I) chain	SPGSPGPDGKTGPPGPAG	543	COL1A1	P02452	560	1.13795	1.08961	1.42151	0.812441	1.4524	1.30755	0.488985	0.834873	0.641269	1.16683	1.25065	0.384284	0.482424	0.762816	0.715189	0.667283	1.00681	0.788546	0.395302	1.42634	0.887652	1.07843	0.807767	0.696588	0.84066	0.637926	0.612621	0.812388	1.22201	0.935139	0.781011	1.24467	0.616208	1.43187	0.758911	1.06669	0.870611	1.26495	1.00604	0.741731	0.462155	1.12946	1.41871	2.3417
Collagen alpha-1(I) chain	SPGSPGPDGKTGPP	543	COL1A1	P02452	556	0.108017	0.189231	0.279329	0.369047	0.553157	0.260486	0.231445	0.80899	0.660238	0.367461	0.708885	1.47215	1.00478	2.86087	0	0.324192	0.588962	0.656908	0.21319	0.243867	0.420595	2.46166	0.340114	0.251057	0.258896	0.25325	0.240372	0.525684	0.463214	0.734248	1.15051	0.292246	1.84081	0.265668	1.73173	0.464021	0.868389	0.521151	1.41226	1.34113	1.46294	0.739858	0.334806	0.881765
Collagen alpha-1(I) chain	SPGSPGPDGKTGPPGP	543	COL1A1	P02452	558	12.1702	6.68619	9.10647	9.16581	8.77571	9.21489	6.02668	6.59446	11.0663	11.2285	9.43582	8.0636	5.64864	7.47542	8.35525	5.66585	7.19658	5.39155	6.18475	10.2354	9.53568	7.87617	10.8024	6.1338	9.8002	6.74579	8.18767	9.773	8.70187	10.0401	7.29903	6.72682	5.24942	12.8518	5.84928	9.41526	9.92954	13.4502	6.31824	6.56934	8.04615	10.4279	12.2198	7.44608
Collagen alpha-1(I) chain	SPGPDGKTGPPGPAG	546	COL1A1	P02452	560	0.268759	0.512005	0.496049	0.255789	0.540928	0.527481	0.375054	0.306499	0.244103	0.688462	0.273506	0	1.33323	0.175985	0	0.485675	0.398537	0.487237	0.254481	0.233728	0.0570908	0.3274	0.0511174	0	0.139574	0.365326	0.36863	0.251344	0.193489	0	0.677088	0.0847508	0.346628	0.441357	0.31057	0	0.292743	0.10974	0.073464	0	0	0.178301	0	0.459834
Collagen alpha-1(I) chain	SPGPDGKTGPP	546	COL1A1	P02452	556	0	0	0.0203726	0.0236134	0.040311	0.0179542	0.0236008	0	0.0463578	0.0274167	0.0867983	0.147815	0.221202	0.290932	0	0.0353145	0.0626493	0.0986095	0.0023312	0.0187201	0	0.410848	0	0.0322585	0	0	0	0.0442061	0	0	0.224873	0.0304079	0	0	0	0.0485627	0.123164	0	0	0.31347	0.0957224	0.0180811	0.0140502	0.110056
Collagen alpha-1(I) chain	SPGPDGKTGPPGP	546	COL1A1	P02452	558	0.638729	0.72733	0.844952	0.713674	1.06766	1.20935	0.628648	0.905235	0.862115	1.87397	0.989066	0.729824	0.91868	0.853879	0	0.916977	0.9617	0.658192	0.23452	0.95685	0.514426	0.651322	0.309768	0.451826	0.524431	0.720593	0.883742	0.830648	0.281847	0	0.731842	0.826104	0.549119	0.575696	0.598302	1.10844	0.7293	0.47523	0.23204	0.968253	1.51288	0.773983	1.00423	2.14487
Collagen alpha-1(I) chain	SPGPDGKTGPPGPA	546	COL1A1	P02452	559	4.42864	6.93689	6.35483	4.19552	5.86897	9.20859	5.80204	9.3466	3.98438	4.60593	4.00242	2.89054	0	5.96413	0	6.48703	5.27749	8.67211	4.39217	3.23661	1.32297	6.20337	0.658388	1.88617	1.69519	5.8188	5.55465	4.73104	4.28578	0.588803	7.00703	2.98696	6.61596	3.1979	6.0905	3.66734	4.24017	1.26063	3.73912	4.60894	1.53152	3.27361	1.23779	0.370523
Collagen alpha-1(I) chain	PGPDGKTGPPGPA	547	COL1A1	P02452	559	0	0	0	0	0	0	0	0	0	0	0	0	0	0	0	0.113996	0	0	0.0227562	0	0	0	0	0	0.0282414	0.238991	0	0	0	0	0	0	0	0	0	0	0	0.00794452	0	0	0	0	0	0
Collagen alpha-1(I) chain	PGPDGKTGPPGP	547	COL1A1	P02452	558	0	0	0	0	0	0	0	0	0	0	0	0	0	0	0	0	0	0	0	0	0	0	0.0609932	0.0723442	0	0.0208208	0	0	0.0204247	0.174897	0.21749	0	0.163461	0	0	0	0	0	0	0	0	0	0	0.3642
Collagen alpha-1(I) chain	GPDGKTGPPGPA	548	COL1A1	P02452	559	0	0	0.0593875	0.0428055	0.106446	0.161885	0	0	0.0697705	0.0702319	0	0	0.742982	0.138878	0	0	0.209458	0.290238	0.0167252	0.0237732	0	0.874023	0	0	0	0.184351	0.0637402	0	0	0	1.43314	0	1.55501	0.0247829	0.668682	0	0.066619	0	0.103959	0	0	0	0.00852522	0
Collagen alpha-1(I) chain	DGKTGPPGPA	550	COL1A1	P02452	559	0.0174215	0.0291541	0.0497019	0.0428633	0.114515	0.147703	0.150655	0.22919	0.0738461	0.146879	0.19755	0.213406	0.761064	0.338376	1.11431	0.274882	0.245999	0.258995	0.0171713	0.121715	0	0.208918	0	0	0	0	0.101086	0.134682	0	0	0.681504	0.133568	0.321016	0.00483106	0.368277	0.0272581	0.111013	0	1.0128	0.766902	0.0495835	0	0.0194159	0
Collagen alpha-1(I) chain	GQDGRPGPPGPPGA	560	COL1A1	P02452	573	0.12476	0.193403	0.195412	0.0918961	0.125059	0.19713	0.341611	0.201021	0.137154	0.20255	0	0.138748	0.462522	0	0	0.396647	0.127121	0.193191	0.124073	0.0359185	0	0	0.0385817	0.116556	0.0542315	0.12227	0.151484	0.0825512	0.163203	0	0	0.0886487	0.208075	0.0593389	0.13835	0.101791	0.161009	0.0557704	0.0708206	0	0	0.0490242	0	0
Collagen alpha-1(I) chain	GQDGRPGPPGPPG	560	COL1A1	P02452	572	0.789652	0.365847	0.514804	0.403363	0.617513	1.40242	1.31683	1.67911	0.770982	0.744539	0.464557	1.17457	4.95643	1.26065	0	1.78695	1.3382	2.18516	1.00001	0.179527	0.204622	0.759161	0.148046	0.400805	0.374555	1.13097	0.416825	0.559358	0.933939	0.0422856	1.0853	0.445442	3.24954	0.306413	2.44823	0.873917	0.999105	0.412608	0.63556	0.773336	0.257614	0.568797	0.136656	0.330121
Collagen alpha-1(I) chain	DGRPGPPGPPG	562	COL1A1	P02452	572	0	0.0724594	0.116503	0.0879475	0.0776597	0.539642	0.211463	0.239465	0.198697	0.440326	0.159153	0.127605	0.861393	0.186245	0.354552	0.481518	0.340529	0.239956	0.25265	0.0474615	0.0516178	0	0.0201957	0.0170066	0.0945066	0.642934	0.129857	0.199416	0.193381	0	0.313201	0.0837299	0.222885	0.142534	0.209433	0.12181	0.114202	0.0661453	0	0.39493	0	0.101749	0.0550696	0
Collagen alpha-1(I) chain	EPGKAGERGVPGPPG	591	COL1A1	P02452	605	0.186382	0.825001	0.624508	0.465909	0.906234	0.744165	0.333039	0	0.368909	0.279105	0	0	0.973697	0.383877	0	0.718157	0.661017	0.854549	0.846621	0.593166	0.433366	0.286568	0.312025	0.123312	0.655346	0.449516	0.388871	0.473249	0.394647	0.156111	0.484075	0.174879	0.388808	0.274339	0	0.22877	0.420342	0.276817	0.812078	0	0.136034	0	0	0
Collagen alpha-1(I) chain	AGPPGEAGKPGEQGVPGDLGAPGP	649	COL1A1	P02452	672	2.11251	1.17213	1.02694	1.85221	1.55923	0.892827	1.36031	0.760663	1.97198	0.847384	1.00467	1.45949	1.26009	2.33088	4.96113	0.822709	0.671701	0.514916	4.18475	2.47406	3.06611	2.30334	3.17498	4.10467	3.4087	2.21068	3.36747	2.11045	1.94371	4.87387	2.41528	1.4308	2.45417	0.0395768	1.75248	3.43813	3.99394	0.442252	0.364386	1.32449	0.935397	0.160751	1.3677	4.88617
Collagen alpha-1(I) chain	GPPGEAGKPGEQGVP	650	COL1A1	P02452	664	0.271226	0	0	0	0	0	0.41186	0	0.242752	0	0	0.151298	0	0.502974	0	0.209692	0	0.217965	0.322865	0.20879	0.399455	0	0.565301	0	0.329325	0.435922	0.371388	0.285005	0.248276	0.410494	0	0	0	0.168909	0	0	0	0.651912	0.326726	0.32794	0.116328	0.982717	0	0.372528
Collagen alpha-1(I) chain	GPPGEAGKPGEQGVPGDLG	650	COL1A1	P02452	668	0	0.174088	0.145384	0.180194	0.0908589	0.10595	0.347767	0	0.188016	0	0	0	0.252695	0.0325925	0	0	0.111529	0.0875576	0.513652	0.0967771	0.148551	0	0.104753	0.13083	0.70649	0.883605	0.245369	0	0.669972	0.0392815	0.134796	0	0.123036	0.0308414	0.0566181	0	0.218687	0.0255585	0	0	0.0389885	0.19241	0	0
Collagen alpha-1(I) chain	GPPGEAGKPGEQGVPGD	650	COL1A1	P02452	666	0.4995	0.285526	0.413738	0.775437	0.230383	0.169283	0.958113	0.204706	0.247629	0.135007	0.33036	0.310109	0.312704	0.488301	0	0.242518	0.380355	0.185514	0.297013	0.243241	0.234669	0.213843	0.338199	0.45649	0.288895	0.112777	0.767429	0.281105	0.278823	0.0178246	0.540419	0.230627	0.526179	1.14532	0.174199	0	0.464364	0.280846	0.218587	0.333711	0.183507	0.984409	0	0
Collagen alpha-1(I) chain	GPPGEAGKPGEQGVPGDLGAPGP	650	COL1A1	P02452	672	0.830604	0.484431	0.535409	0.907126	0.541242	0.218925	0.698603	0	0.652571	0.355385	0.384379	0.415671	0.3641	1.00238	0.951018	0.228911	0.401999	0.190484	1.06697	1.43552	1.35024	0.826348	0.789941	1.10167	1.49496	0.837829	1.29622	0.863428	0.262435	2.43792	0.691481	0.673146	0.660133	0.223578	0.576327	0.316587	1.598	0.936801	0.306429	0.393275	0.496336	0.364033	0.437517	1.47761
Collagen alpha-1(I) chain	PPGEAGKPGEQGVP	651	COL1A1	P02452	664	0.0119372	0.0393111	0	0	0	0.226668	0	0	0	0.0619321	0	0	0	0	0	0	0	0	0.107732	0.581371	0.0566823	0	0.102572	0.115636	0.350519	0.969965	0.265738	0	0.108012	0.0195423	0.780215	0	0.122257	0.590457	0.0830473	0	0	0.0848998	0.134218	0	0.19913	0.219238	0	0
Collagen alpha-1(I) chain	PPGEAGKPGEQGVPGD	651	COL1A1	P02452	666	0	0	0.37775	0.204841	0.386781	0.219541	0	0.0742238	0.201163	0	0.226912	0.111972	0.0812332	0	0	0	0	0.0382284	0.312009	0.529389	0.232876	0.188972	0.366237	0.173538	0.377753	0.178763	0	0.358927	0.334394	0.0143908	0.130197	0.343893	0.0502368	1.02434	0.130378	0.249693	0	0.195743	0	0.0672847	0.269035	0.267334	0	0
Collagen alpha-1(I) chain	PPGEAGKPGEQGVPGDLG	651	COL1A1	P02452	668	0.274652	1.06382	0.884995	0.477506	1.03027	0.667438	0.451629	0.356509	0.16214	0.205933	0.211915	0.315797	2.00652	0.490847	0	0.743504	0.638146	0.591578	0.737484	1.39654	0.0549008	0.175317	0.0455404	0.704901	0.379584	0.985213	0.793872	0.400944	0.163824	0.0410915	0.809216	0.350349	0.850768	1.08855	0.481124	0.23954	0.712243	0.12959	0.678364	0.0309867	0.0559897	0.0658406	0	0
Collagen alpha-1(I) chain	PPGEAGKPGEQGVPGDLGAPGP	651	COL1A1	P02452	672	0.39096	0.373334	0.320165	0.33822	0.541312	0.294245	0.170421	0.0894098	0.420868	0.229342	0.360438	0.450175	0.303792	0.447568	0.858375	0.16151	0.308953	0.181385	0.842671	1.42047	1.11925	0.466111	0.725848	0.969919	0.670676	1.04669	0.367187	0.625487	0.519553	0.955424	0.483793	0.576753	0.293814	0.87812	0.167073	0.0636131	1.33765	0.464504	0.486425	0.0901519	0.583644	0.169389	0.395098	0.73465
Collagen alpha-1(I) chain	KPGEQGVPGDLGAPGPSG	657	COL1A1	P02452	674	0.178613	0	0	0	0	0.0660373	0	0	0	0	0.0342311	0	0.0212575	0	0	0.0688226	0	0.0787017	0	0	0	0.0593101	0	0	0.0210926	0	0.140441	0.0386875	0	0	0.0558698	0.0313104	0.0418344	0.0155136	0	0	0.154698	0	0.0252171	0	0	0	0.0611376	0
Collagen alpha-1(I) chain	NGAPGNDGAKGDAGAPGAPGSQ	700	COL1A1	P02452	721	0	0	0	0	0	0	0	0	0	0.0128758	0	0	0	0	0	0	0	0	0.00139695	0	0	0	0.00422743	0	0.0140575	0	0	0	0.00897737	0.0123623	0	0	0	0	0	0	0	0.0306769	0	0	0.0467998	0	0	0
Collagen alpha-1(I) chain	NGAPGNDGAKGDAGAPGAPG	700	COL1A1	P02452	719	0	0	0.0180172	0.0467371	0.0233035	0.0354926	0.0543593	0.170799	0.0373608	0.0158907	0.138046	0.15238	0.263215	0.166928	0	0.022193	0.0912793	0.165664	0.0547701	0.0736834	0.0390684	0	0.0597545	0.0982854	0.0760254	0.0559186	0.0268662	0.0791465	0.0946094	0.100689	0	0.0663807	0	0.0336616	0	0	0	0.0490333	0.717674	0.512519	0.276478	0.0637682	0.0333823	0
Collagen alpha-1(I) chain	GAPGNDGAKGDAGAPGAPGSQGAPG	701	COL1A1	P02452	725	0	0.019048	0.119319	0.0617153	0.209902	0	0.0597124	0	0.128165	0.113076	0	0	0	0	0	0	0	0	0.0720955	0.0473067	0.0652112	0.108105	0.152755	0.106862	0.203952	0.145712	0.0151842	0.145073	0.201504	0	0.201084	0.104832	0.0895888	0.207511	0.196468	0.293228	0.154714	0.362607	0	0	0	0.0310622	0.0843037	0
Collagen alpha-1(I) chain	NDGAKGDAGAPGAPGSQGAPG	705	COL1A1	P02452	725	0	0	0.0322237	0.0370067	0.062484	0.0348845	0.0438556	0.160855	0.0534754	0.0513206	0.169127	0.173879	0.281811	0.209111	0	0.0299111	0.0912793	0.165664	0.0553516	0.0562248	0.0373896	0.274283	0.0496189	0.05704	0.0886887	0.0774917	0.0225828	0.0715698	0.0687282	0.110971	0.308039	0.0703134	0	0.00660396	0.260322	0	0.0856242	0.0740739	0.621528	0.407303	0.265849	0.0542432	0.0508985	0.0523454
Collagen alpha-1(I) chain	TGPIGPPGPAGAPGDKGESGPSGP	766	COL1A1	P02452	789	0.156417	0.118561	0.133009	0.124288	0.107596	0.133712	0.0716599	0.128088	0.0976297	0.0882691	0	0	0	0.105227	0.336725	0.064579	0.134413	0.0734212	0.159779	0.2607	0.12545	0	0.144475	0.206698	0.204421	0.205988	0.110866	0	0.190141	0	0	0.145209	0	0.163356	0.0569008	0.0973089	0.0538524	0.0883691	0.0920751	0	0	0.0335167	0	0
Collagen alpha-1(I) chain	TGPIGPPGPAGAPGDKGES	766	COL1A1	P02452	784	0.222996	0.0927836	0.107296	0.0852879	0.091766	0.110325	0.0937263	0.0985473	0.124957	0.085135	0	0.0486193	0.145469	0	0.424773	0.0982114	0.0901595	0.0997519	0.148231	0.0904334	0.0684132	0	0.0803333	0.143306	0.0872773	0.145486	0.200359	0.0550253	0.224722	0.0300214	0	0.120644	0	0.137697	0.0681254	0.0946139	0.0436934	0.00980915	0.0727727	0	0	0	0.0855539	0
Collagen alpha-1(I) chain	APGDRGEPGPPGPAG	798	COL1A1	P02452	812	0.0944473	1.03545	1.04999	0.529474	0.618385	1.42381	1.08222	1.48969	0.415304	1.3942	1.01026	0.551914	1.99356	0.368077	0	1.73089	1.45592	1.16514	0.765548	0.669951	0.341228	0.862347	0.519973	0.552173	0.627412	0.698021	0.630489	0.865139	1.19846	0.136557	0.94344	1.3826	0.209411	0.938959	1.07455	0.880983	0.677251	0.121967	0.833797	0.8932	0.43589	0.736162	0.395235	0
Collagen alpha-1(I) chain	APGDRGEPGPPGPA	798	COL1A1	P02452	811	0.922507	5.86388	5.35519	3.5296	6.36703	7.78656	7.22473	6.59684	3.37971	4.72298	4.0724	2.38387	9.05826	4.38218	7.74662	5.78167	6.61254	6.63438	3.14657	2.54618	0.867906	3.91765	0.473314	1.94902	1.31999	2.65585	3.49534	4.28246	3.128	0.406103	5.55599	5.17548	5.28303	3.35467	3.58693	2.85122	3.3355	1.44425	3.71055	3.43261	0.932893	3.3359	1.58764	0.80257
Collagen alpha-1(I) chain	APGDRGEPGPP	798	COL1A1	P02452	808	0.109691	0.0345941	0.122209	0.195233	0.189683	0.051045	0.140258	1.09214	0.243329	0.142277	0.679362	0	0.403563	0.136693	0.00571878	0.00161314	0.0493542	0.297716	0.0288187	0.0567053	0.0191831	2.40904	0.0440888	0.180753	0.00354077	0.00225402	0.073139	0.362287	0.0696886	0.027663	1.04685	0.34329	0.85825	0.00648384	3.23624	0.0212867	0.116833	0.0397195	0.339289	2.67889	0.511388	0.112754	0.142319	0.434539
Collagen alpha-1(I) chain	APGDRGEPGPPGP	798	COL1A1	P02452	810	0.520412	5.70716	7.26477	7.89586	7.42038	9.74449	7.27107	11.7268	7.25057	10.8843	11.6361	6.47522	10.703	7.73	0.974038	4.56686	6.90476	6.07742	5.46338	5.17303	4.08502	7.81384	4.70786	4.30608	4.91889	5.59752	4.32918	7.42454	4.04083	3.19615	8.36551	7.32717	7.3417	7.78031	8.2125	1.00163	4.28478	6.17491	3.88705	9.27009	8.07717	5.42035	6.65703	7.35706
Collagen alpha-1(I) chain	ADGQPGAKGEPGDAGAKGDAGPPGP	819	COL1A1	P02452	843	17.0698	6.9547	9.45379	12.5927	9.59861	4.10888	7.63139	5.2475	10.5667	6.09236	5.25335	7.33607	3.85117	8.0142	0.38938	8.28376	7.07866	6.07773	8.2493	7.86147	6.83274	8.39379	13.2745	13.1427	6.82857	5.0678	8.28286	11.5039	5.28105	10.6179	7.57744	10.4235	6.33311	8.06892	7.6222	12.1645	7.98612	10.6432	4.62573	7.98932	8.19528	10.4129	9.58844	14.1628
Collagen alpha-1(I) chain	DGQPGAKGEPGDAGAKGDAGPPGP	820	COL1A1	P02452	843	2.2981	2.2468	1.31592	2.82514	2.23231	1.10669	0.708904	0.738049	1.44987	1.40215	1.91307	1.33452	0.229729	2.06041	0.900497	1.98714	1.72924	1.00298	1.94182	3.32272	2.7503	1.41692	2.53151	3.31055	1.74532	1.52387	2.8352	2.46474	0.331827	2.74295	1.03111	1.74333	0.841935	0.82517	0.775834	1.60066	2.41522	3.03329	0.712326	2.11732	2.51354	1.81102	3.32475	3.79966
Collagen alpha-1(I) chain	DGQPGAKGEPGDAGA(KG)	820	COL1A1	P02452	836	0	0	0	0	0	0	0	0	0	0	0	0	0	0	0	0	0	0	0	0	0	0	0	0	0	0	0	0	0	0	0.0166921	0	0	0	0.0331864	0	0	0	0.0737364	0	0	0	0	0
Collagen alpha-1(I) chain	DGQPGAKGEPGDAGAK	820	COL1A1	P02452	835	0	0	0	0	0	0	0	0.0704401	0	0	0.0785309	0	0.0294879	0	0	0	0	0.0309537	0	0	0.00779339	0.145796	0.022353	0	0	0.00204086	0	0	0.0156876	0.0217982	0.0434682	0.0268696	0.0913722	0.00237268	0.159815	0	0.0219415	0.0386549	0.542634	0.0195677	0.0706873	0.0397701	0	0.0365677
Collagen alpha-1(I) chain	PGAKGEPGDAGAK(GDAGPPGP)	823	COL1A1	P02452	843	0	0	0	0	0	0	0	0	0	0	0	0	0	0	0	0	0	0	0.0784237	0	0.128397	0.0542648	0.183088	0.227246	0.2992	0.152951	0	0	0.171349	0.239237	0.0162844	0	0.0191071	0	0.0490227	0	0	0.197292	0.0317641	0	0	0	0	0
Collagen alpha-1(I) chain	GSAGPPGATGFPGAAGR	866	COL1A1	P02452	882	0	0	0	0	0	0	0	0	0	0	0	0	0	0	0	0	0	0	0	0	0	0	0	0	0	0	0	0	0.0318343	0	0	0	0	0	0	0	0.0650684	0	0	0	0	0	0	0
Collagen alpha-1(I) chain	DGPAGAPGTPGPQG	940	COL1A1	P02452	953	0.119757	0	0.0797879	0.0751392	0	0.204891	0.0941772	0	0.105939	0.105439	0.0782636	0.0161016	0	0	0	0.0244916	0.0929531	0.106631	0.233756	0.212221	0.00456798	0.013045	0.0504558	0	0.215828	0.5305	0.234467	0	0.0374393	0.103153	0.0529672	0.0355465	0	0.220307	0	0.0637317	0.190207	0.121567	0.0879031	0.260242	0	0.106011	0	0
Collagen alpha-1(I) chain	AEGSPGRDGSPGAKGDRGETGP	1020	COL1A1	P02452	1041	0.0992029	0	0	0.210215	1.18286	0.303404	0	1.21216	0.253243	0.54963	0.61198	2.5412	1.99341	3.92872	0	1.3456	0.878408	0.946947	0.137159	0.660923	0.0879331	1.38844	0.0831188	0	0.284805	0.75512	0.380484	0.234187	0.338831	0.57464	3.9442	0.220685	2.0529	0.00730032	2.41194	0	0.588557	0.456243	1.2464	0.800906	0.330997	0.356541	0.0954204	0.288618
Collagen alpha-1(I) chain	AEGSPGRDGSPGAKGDRGETGPA	1020	COL1A1	P02452	1042	0.060915	0.0816585	0.104816	0.0546887	0.347058	0.149282	0.193981	0.642111	0.113104	0.268064	0.168671	0.744004	2.14711	0.70991	0	0.808819	0.460502	0.666114	0.163187	0.152817	0.0363663	0.446553	0.0205374	0.101804	0.249345	0.68148	0.173893	0.0703144	0.117442	0.104715	1.399	0.0732137	1.09292	0.17533	0.907449	0	0.27395	0.129273	1.61488	0.148955	0.123219	0.282259	0	0
Collagen alpha-1(I) chain	EGSPGRDGSPGAKGDRGET	1021	COL1A1	P02452	1039	0	0	0	0	0	0	0	0	0	0	0	0	0	0	0	0	0	0.0267222	0	0	0	0.0369158	0	0	0	0	0	0	0	0	0.00943523	0	0.0192998	0	0.0355144	0	0	0	0.294257	0.0519909	0.00995732	0	0	0
Collagen alpha-1(I) chain	EGSPGRDGSPGAKGDRGETGPA	1021	COL1A1	P02452	1042	0	0.197364	0.28431	0.10078	1.26634	0.399913	0.346944	0.310344	0.238501	0.810409	0	0.207614	1.29724	0.194006	1.89711	1.67734	1.24406	2.17843	0.214074	0.626559	0.00198985	0.647009	0	0.225678	0.40612	1.08179	0.501293	0.228715	0.120491	0.0319253	1.76069	0.279456	0.543859	0.234	0.241114	0	0.288381	0.378428	5.15456	0	0.230639	0.80593	0	0.0666467
Collagen alpha-1(I) chain	EGSPGRDGSPGAKGDRGETGP	1021	COL1A1	P02452	1041	0	0.0299158	0.056375	0.067242	0.172606	0.147223	0.0503382	0.517087	0.146287	0.129007	0.632697	0.908425	0.615531	1.16367	0.504636	0.105837	0.363776	0.595676	0.108836	0.525651	0.0906875	0.707286	0.124959	0.099008	0.293947	0.423435	0.14006	0.131473	0.144057	0.120339	1.77726	0.115725	0.956141	0.0924647	1.15518	0.0154445	0.547931	0.407448	2.41477	0.241408	0.727531	0.484075	0.126698	0.377467
Collagen alpha-1(I) chain	SPGRDGSPGAKGDRGETGP	1023	COL1A1	P02452	1041	0	0	0	0	0	0	0	0	0	0	0	0	0	0	0	0	0	0	0	0	0	0.0160568	0	0	0	0.00146422	0	0	0	0	0	0	0	0	0	0	0	0	0	0	0.0528694	0	0	0
Collagen alpha-1(I) chain	SPGRDGSPGAKGDRGETGPA	1023	COL1A1	P02452	1042	0	0	0	0	0.0416508	0	0	0	0	0	0.0417343	0	0.216618	0.159074	0	0.0705598	0.094799	0.108984	0.00290442	0.0576081	0	0.0534021	0	0	0.0229607	0.0293062	0	0	0.00454245	0	0.267678	0	0.136392	0	0	0.0533223	0	0.0240628	0.0502133	0	0.0268465	0	0	0
Collagen alpha-1(I) chain	DGSPGAKGDRGETGPA	1027	COL1A1	P02452	1042	0	0	0	0	0.0129333	0	0	0	0	0.00490542	0	0	0.176801	0.0323194	0.0361145	0	0.0300031	0.0674188	0.00407761	0.0217949	0	0.0683166	0	0	0.0104872	0.0269459	0	0	0.00697096	0	0.153274	0	0.0924088	0	0.102164	0	0.146573	0	0.214849	0	0	0	0	0
Collagen alpha-1(I) chain	SPGAKGDRGETGPA	1029	COL1A1	P02452	1042	0	0	0	0	0	0	0	0.0301197	0	0	0.0285669	0	0.103051	0	0	0	0.0191274	0.0541877	0	0	0	0.0411548	0	0	0	0	0	0	0	0	0.0920488	0	0.0864847	0	0.0345299	0	0.0688261	0	0.19051	0	0	0	0	0
Collagen alpha-1(I) chain	GRTGDAGPVGPPGPPGPPGPPGPPS	1169	COL1A1	P02452	1193	0	0.449782	0.283032	0	0.341161	0.269014	0.471569	0	0.117815	0.625457	0	0	0.549931	0	0.603805	0.2525	0.257494	0.238274	0.362515	0.389652	0	0.143697	0	0	0.0983215	0.535188	0.30211	0	0.310193	0	0.292627	0.123417	0.250607	0.0292864	0.0875769	0.109466	0.354607	0.0594499	0.201743	0	0	0	0	0
Collagen alpha-1(I) chain	DAGPVGPPGPPGPPGPPGPPS	1173	COL1A1	P02452	1193	0.362835	1.07609	0.718609	0.579435	1.06015	1.19164	1.08371	0.10339	0.35919	1.43001	0.270247	0	1.08298	0.226654	3.17115	0.795869	0.787835	0.668132	0.308403	1.15328	0.132747	0.289482	0.0277444	0.850884	0.444641	0.453482	0.954686	0.644305	0.624137	0	0.577864	0.951453	0.451115	0.343404	0.344356	0	1.26059	0.312373	0.612992	0.398408	0.045346	0	0.303197	0.111058
Collagen alpha-1(I) chain	VGPPGPPGPPGPPGPPSA	1177	COL1A1	P02452	1194	0.824001	0.413998	0.404989	0.547023	0.447177	0.550895	0.628027	0.225427	0.595715	0.447092	0.328937	0.249319	0.338948	0.265983	1.29267	0.258629	0.318252	0.309537	0.483568	0.618987	0.450716	0.299441	0.428003	0.642032	0.259345	0.190316	0.662372	0.543893	0.266964	0.0608326	0.206578	0.397965	0.294869	0.408029	0.323062	0.182278	0.977758	0.510423	0.359304	0.233779	0.297178	0.472217	0.794515	0.422591
Collagen alpha-1(I) chain	VGPPGPPGPPGPPGPPSAG	1177	COL1A1	P02452	1195	2.00071	0.964214	1.39784	1.89816	1.2076	1.35304	1.68452	0.139426	1.72267	1.59285	1.1826	0.682783	0.991243	0.821077	2.32702	0.5355	0.851007	0.743892	1.31258	2.43566	0.93867	0.660379	1.21273	2.54811	0.962917	0.593882	1.94775	1.39659	1.07617	0.295765	0.761754	1.62877	0.655717	1.34736	0.757046	0.311584	2.62284	0.843631	0.878686	0.730641	0.720575	0.926717	1.7412	2.04774
Collagen alpha-1(I) chain	VGPPGPPGPPGPPGPPS	1177	COL1A1	P02452	1193	3.67925	3.79092	3.8553	3.39135	3.57665	2.78879	4.48567	1.81755	3.85503	4.13404	2.43046	2.06661	2.85731	2.26423	12.3656	3.02681	2.66813	1.96831	2.96995	3.47255	2.43981	1.76051	1.89448	6.79417	1.53522	1.52852	4.07381	3.83293	3.28304	0.976299	1.95822	3.05825	2.3958	3.12662	2.62187	1.04495	5.7579	2.91944	1.98246	2.1722	1.37247	2.56815	4.05543	3.32456
Collagen alpha-1(I) chain	GPPGPPGPPGPPGPPS	1178	COL1A1	P02452	1193	0.986893	0.808942	0.918845	1.62617	0.601306	1.41231	4.38349	0.313508	0.467783	1.76389	0.511261	0.217058	1.0234	0.666122	3.19983	0.784785	0.723516	0.720173	0.318596	0.398908	0.0194686	0.650984	0.116421	0.53701	0.0363155	0.117951	2.76014	1.19699	0.144124	0.0243148	0.429876	0.696058	0.802511	0.521574	0.470898	0.0836165	0.13299	0.0751564	0.0735221	0.620283	0.248363	0.324774	0.322281	0.522663
Collagen alpha-1(I) chain	PPGPPGPPGPPGPPS	1179	COL1A1	P02452	1193	0.659549	0.686744	0.361288	0.502776	0.21477	0.293538	0.486131	0.394244	0	1.03595	0	0	0.485702	0.0545944	0.346367	0.251133	0.700071	0.758404	0.322437	0.209678	0.0177588	0.276202	0.0420974	0.0962536	0.0402716	0.162017	0.393782	0.875791	0.112184	0.238908	0.621531	0.280012	0.3575	0.0603566	0.230968	0	0.143038	0.0203113	0.0364007	0.583607	0.16762	0.0228178	0.00649408	0
Collagen alpha-1(I) chain;Collagen alpha-1(III) chain;Collagen alpha-2(I) chain;Collagen alpha-1(XVIII) chain;Endostatin;Collagen alpha-4(IV) chain;EMI domain-containing protein 1;Collagen alpha-3(V) chain;Collagen alpha-1(VIII) chain;Vastatin;Collagen alpha-1(XXV) chain;Collagen-like Alzheimer amyloid plaque component	GPPGPPGPP	142	COL1A1;COL3A1;COL1A2;COL18A1;COL4A4;EMID1;COL5A3;COL8A1;COL25A1	P02452	150	0	0.0855338	0.0315163	0	0.150077	0.225997	0	0.0356815	0.153116	0.329467	0.0616265	0	0.185296	0	0.240549	0.123024	0.258068	0.154898	0.0646834	0.163782	0	0	0.00959412	0	0.0744598	0.294679	0.274113	0.048716	0.087049	0.111048	0.170915	0	0.142308	0.111238	0.069555	0	0	0.135186	0.0782476	0	0.0514393	0.0776464	0	0.108645
Collagen alpha-1(I) chain;Collagen alpha-1(III) chain;Collagen alpha-2(I) chain;Collagen alpha-1(XVIII) chain;Endostatin;Collagen alpha-4(IV) chain;EMI domain-containing protein 1;Collagen alpha-3(V) chain;Collagen alpha-1(VIII) chain;Vastatin;Collagen alpha-1(XXV) chain;Collagen-like Alzheimer amyloid plaque component	GPPGPPGPPG	142	COL1A1;COL3A1;COL1A2;COL18A1;COL4A4;EMID1;COL5A3;COL8A1;COL25A1	P02452	151	0.0323923	0.115847	0.132185	0.168865	0.162374	0.376599	0.404708	0	0.160025	0.077057	0	0	0.180713	0.109099	0.459692	0.326181	0.386113	0.305515	0.148351	0.151517	0.0983271	0.193409	0.141217	0.116619	0.28563	0.357391	0.267469	0.183477	0.170108	0.28012	0.189848	0	0.270818	0.0804846	0.115095	0.160115	0.363802	0.100314	0.07684	0	0	0.264807	0	0.0809296
Collagen alpha-1(I) chain;Collagen alpha-1(XVIII) chain;Endostatin	GPPGPPGPPGPPS	1181	COL1A1;COL18A1	P02452	1193	0.782406	1.00787	1.00999	0.92794	1.02823	1.55363	2.38333	0.306227	0.664318	1.08079	0.327164	0.484158	1.06571	0.340151	2.1027	0.830525	1.36386	1.00003	0.389745	0.815755	0.209914	0.826913	0.0827613	0.477519	0.259592	1.42071	2.2287	0.83553	0.304047	0.374659	0.975093	0.670709	1.48525	0.464975	0.451449	0.42549	0.673426	0.232571	0.113369	1.04118	0.387951	0.375025	0.363283	0.331598
Collagen alpha-1(I) chain;Collagen alpha-1(XVIII) chain;Endostatin	PPGPPGPPGPPS	1182	COL1A1;COL18A1	P02452	1193	0	0	0.0889667	0	0.0866772	0	0.0975943	0	0	0.0607083	0	0	0.071346	0	0.334185	0.115125	0.0900804	0.127103	0.0488636	0	0	0.174617	0	0	0	0.291458	0.0593166	0.0487997	0.0885404	0.0318223	0.253791	0.11105	0.0746829	0.188188	0	0	0	0.0353171	0.0519211	0.203829	0.0406884	0.0676054	0	0
Collagen alpha-1(I) chain;Collagen alpha-1(XVIII) chain;Endostatin	GPPGPPGPPS	1184	COL1A1;COL18A1	P02452	1193	0.177655	0.345089	0.23684	0.223326	0.324204	0.480072	0.409308	0.122544	0.12052	0	0.0571684	0.0927302	0.37087	0	0	0.449509	0.598201	0.25898	0.225992	0.274309	0.0366686	0.102123	0.058951	0.0697016	0.133563	0.993093	0.457133	0.269927	0.0563662	0.0568584	0.129965	0.16467	0.31847	0.0921535	0.0931911	0.0716768	0.486946	0.163026	0.161262	0.0864568	0.108248	0	0	0
Collagen alpha-1(I) chain;Collagen alpha-2(I) chain	GPPGPPGPA	893	COL1A1;COL1A2	P02452	901	0	0.14449	0.129807	0.118904	0.137199	0.301663	0.361617	0	0.0428683	0	0	0.0611178	0.362065	0.0805324	0.724243	0.331102	0.304858	0.256487	0.151202	0	0	0.137665	0.00414929	0	0.119463	0.206595	0.160259	0	0.14081	0	0.160491	0	0.263955	0.0406311	0.104424	0	0.173295	0	0.0884571	0	0	0.0947957	0	0
Collagen alpha-1(I) chain;Collagen alpha-2(I) chain;Collagen alpha-1(XVIII) chain;Endostatin;Collagen alpha-4(IV) chain;EMI domain-containing protein 1	GPPGPPGPPGPPG	142	COL1A1;COL1A2;COL18A1;COL4A4;EMID1	P02452	154	0.147887	0.126066	0.225513	0.391154	0.180141	0.20831	1.06654	0.103819	0.123703	0.424963	0	0	0.160635	0.23406	0.460392	0.272963	0.362628	0.327659	0.0846539	0.0152119	0.0613565	0.24393	0.0521325	0.10954	0.0282858	0.219563	0.735999	0.243938	0.0139751	0	0.196891	0.101305	0.331382	0.0260659	0.193085	0	0.230745	0.0760234	0.0180676	0.19974	0.114847	0.0389237	0.13072	0
Collagen alpha-1(I) chain;Collagen alpha-2(I) chain;Collagen alpha-1(XVIII) chain;Endostatin;Collagen alpha-4(IV) chain;EMI domain-containing protein 1;Collagen alpha-1(VIII) chain;Vastatin	GPPGPPGPPGPP	142	COL1A1;COL1A2;COL18A1;COL4A4;EMID1;COL8A1	P02452	153	0	0.0595037	0	0	0.0187555	0.0485093	0.142753	0	0.0588518	0.235671	0	0	0	0.0736479	0.190457	0.0330906	0.0948821	0.0477067	0	0.0560743	0	0	0	0.0353549	0	0.0963006	0.312559	0.0686278	0	0.0465355	0	0.0378679	0.0525575	0.0389738	0	0	0.119128	0.0760008	0.00923075	0	0	0	0	0
Collagen alpha-1(I) chain;Collagen alpha-4(IV) chain	GLPGPPGPPGPPGPPG	139	COL1A1;COL4A4	P02452	154	0	0	0	0	0	0	0.0549715	0	0.0597891	0	0	0	0	0.0336818	0	0.147797	0	0	0	0	0	0	0	0	0.0421262	0	0	0	0	0	0	0.0312988	0	0	0	0	0.0819803	0	0.0122269	0.134573	0	0	0	0
Collagen alpha-1(III) chain	SDGQPGPPGPPGTAGFPGSPGAKG	328	COL3A1	P02461	351	0.146126	0.189017	0.215175	0.205409	0.23532	0.22469	0.165043	0.131957	0.222696	0.2014	0.173219	0.060506	0.132891	0.17438	0.25964	0.108805	0.156819	0.145552	0.30103	0.490365	0.406225	0.0926712	0.397895	0.603832	0.349863	0.326201	0.357879	0.185436	0.289845	0.299599	0.0654053	0.272333	0	0.0938196	0.124292	0.196898	0.574963	0.120376	0.110745	0.15931	0.135075	0.149861	0.292021	0
Collagen alpha-1(III) chain	DGQPGPPGPPG	329	COL3A1	P02461	339	0	0	0.00405143	0.0203818	0.0190189	0.0102244	0.0189678	0	0.0274709	0.0346093	0	0	0	0	0	0.0209692	0.0379623	0.0102222	0	0.0294501	0	0	0.0139492	0.0292698	0	0	0.0143532	0.051786	0	0.156687	0	0.0609862	0	0	0	0	0	0.0257865	0	0	0	0.0270613	0.0488278	0.0973028
Collagen alpha-1(III) chain	DGQPGPPGPPGTAGFPGSPGAKG	329	COL3A1	P02461	351	0	0.0931786	0.0805571	0.0813155	0.0871483	0	0	0	0	0.0892857	0.042611	0	0	0	0	0	0	0	0.117243	0.283284	0.165237	0	0.0875068	0.153209	0.0699927	0.110063	0	0	0.10186	0	0	0.128968	0	0.0203959	0	0.0223328	0.199108	0.0698925	0.035635	0	0.0890769	0	0	0
Collagen alpha-1(III) chain	GMPGSPGGPGSDGKPGPPG	537	COL3A1	P02461	555	0.159572	0.29513	0.382951	0.390269	0.257842	0.35215	0.742993	0.288613	0.793042	0.37813	0.239697	0.370326	0.666649	0.40591	1.08457	0.578895	0.305669	0.459205	0.778598	0.165005	0.439158	0.574266	0.672218	0.560173	0.547488	0.363162	0.189736	0.465476	0.581081	0.567845	0.936397	0.309949	1.64319	0.394066	0.804026	0.647242	0.609697	0.279943	0.393429	0.363325	0.335017	0.388882	0.316179	0.861126
Collagen alpha-1(III) chain	MPGSPGGPGSDGKPGPPG	538	COL3A1	P02461	555	0.174252	0.0554502	0.215946	0.201039	0.129029	0.160215	0.0845258	0.276257	0.322761	0.179708	0.22372	0.240213	0.533928	0.488008	0.3913	0.122524	0.349254	0.454449	0.26765	0.121521	0.240532	0.948573	0.330957	0.125267	0.453959	0.183768	0.0622783	0.245561	0.357036	0.53841	0.346163	0.0374148	0.42352	0.339718	0.908472	0.365142	0.315785	0.204724	0.391692	0	0.223725	0.272864	0.0445219	0.967093
Collagen alpha-1(III) chain	GSPGGPGSDGKPGPPG	540	COL3A1	P02461	555	0	0	0	0	0	0	0	0	0	0	0	0	0	0	0.0346141	0	0	0	0	0	0	0.0347703	0	0	0	0	0	0	0	0	0.0789355	0	0.0537966	0	0.0446356	0	0	0	0.0943113	0.0177684	0	0	0	0.0159578
Collagen alpha-1(III) chain	SPGGPGSDGKPGPPG	541	COL3A1	P02461	555	0	0	0	0	0	0	0	0.0284539	0	0	0.0530367	0	0	0.0934913	0.112065	0	0.0550541	0.0857393	0	0	0	0.135791	0	0	0.0040682	0	0	0	0	0	0.234866	0	0.0881724	0	0.109374	0.0674224	0.16225	0	0.390653	0.095834	0.105853	0	0	0.0249746
Collagen alpha-1(III) chain	GPGSDGKPGPPG	544	COL3A1	P02461	555	0	0	0	0	0	0	0	0	0	0	0	0	0	0	0	0	0.0154079	0.00610434	0	0	0	0.0335824	0	0	0	0	0	0	0	0	0.0393492	0.003755	0	0.00182078	0.0152943	0	0	0	0.00436352	0.086263	0.0251075	0	0	0
Collagen alpha-1(III) chain	GNDGAPGKNGERGGPGGPGP	585	COL3A1	P02461	604	0	0	0	0	0	0	0	0.0228982	0	0	0	0.0709343	0.0244747	0.0474214	0	0	0.034045	0.059719	0	0.0239232	0	0	0	0.0399278	0	0.0186075	0	0	0	0.0114141	0	0	0	0	0.2517	0.0171557	0.0820165	0	0.856083	0.232248	0.136935	0	0	0
Collagen alpha-1(III) chain	NDGAPGKNGERGGPGGPGP	586	COL3A1	P02461	604	0	0	0	0	0.0164075	0	0	0.086498	0.0192363	0.0142283	0.0783972	0.188737	0.106441	0.266122	0	0	0.11159	0.578992	0.029215	0.119973	0.0182122	0.14393	0.0639402	0.11482	0.0776968	0.0485864	0.0147389	0	0.0292773	0.0858993	0.0388852	0.0388296	0.0317542	0.0113009	0.405752	0.0378755	0.391734	0.124387	1.21255	0.631798	0.309086	0.0774291	0.129516	0
Collagen alpha-1(III) chain	DGAPGKNGERGGPGGPGP	587	COL3A1	P02461	604	0	0	0.00723039	0	0.0263425	0	0	0.0675282	0	0.0145623	0.167515	0.123282	0.0535813	0.249659	0	0	0.0923991	0.21405	0.0174885	0.0692957	0.0109004	0.0357121	0.0467249	0.0495296	0.0679573	0.0302811	0.0166881	0.0427764	0.0531368	0.0708262	0.00913197	0.0651278	0	0.030008	0.121094	0.0321867	0.533924	0.164015	1.04583	0.0378123	0.103897	0.067937	0.033844	0
Collagen alpha-1(III) chain	PPGPTGPGGDKGDTGPPGP	619	COL3A1	P02461	637	0.253162	0	0.1482	0.117506	0.107638	0	0	0	0.193593	0.182751	0	0	0.176758	0.118051	0.493279	0	0	0.153017	0.138788	0.220191	0.0736044	0.144838	0.128162	0.176612	0.102336	0.14273	0.248546	0.038198	0.156531	0.203254	0.136818	0.0144513	0.095399	0.204169	0.0977187	0	0.241165	0.0827048	0.088293	0	0.0396729	0.132106	0	0.0996371
Collagen alpha-1(III) chain	TGPGGDKGDTGPPGP	623	COL3A1	P02461	637	0.504728	0.1993	0.29826	0.315695	0.230244	0.254935	0.521625	0.310065	0.697532	0.177053	0	0.28535	0.597278	0	1.43559	0.27323	0	0.207275	0.545277	0.122715	0.168674	0.206013	0.42293	0.353925	0.150579	0.0633539	0.233542	0.341827	0.25267	0	0.303167	0.310413	0.529035	0.295047	0.538911	0.418618	0	0.132572	0.0831752	0.169736	0.183702	0.192219	0.273257	0
Collagen alpha-1(III) chain	GLPGTGGPPGENGKPGEPGPKG	642	COL3A1	P02461	663	0.32855	0.146527	0.118046	0	0.736037	0	0	0	0	0.132941	0	0.438095	0	0.0566049	0	0.142425	0.259908	0.194017	0.104287	0.0835412	0.0686522	0	0.164772	0.453206	0.203465	0.326956	1.22305	0	0.458666	0.606969	0	0	0	0.711177	0	0.692044	0.110801	0.484784	0.307104	0.570163	0.161722	0.0284213	0.508208	0
Collagen alpha-1(III) chain	GLPGTGGPPGENGKPGEPGP	642	COL3A1	P02461	661	0.568335	0.127114	0.176014	0.222744	0.216253	0.314001	0.157514	0.0313757	0.233463	0.327201	0.140244	0.115613	0.133983	0.129858	0.262925	0.0849105	0.197783	0.092202	0.374426	0.531524	0.237681	0	0.325157	0.292248	0.532432	0.702726	0.486032	0.20031	0.27435	0.288642	0	0.238034	0	0.285787	0	0.255037	0.449251	0.263449	0.187334	0.170551	0.150982	0.190133	0.256641	0
Collagen alpha-1(III) chain	GLPGTGGPPGENGKPG	642	COL3A1	P02461	657	1.36124	1.4921	1.4956	1.36732	1.71647	0	1.10394	1.22983	1.74958	0.721438	0.927621	2.47897	1.20617	1.62916	1.59455	1.61716	1.27329	0.840464	1.5073	1.26414	2.13248	0	1.85486	2.44155	0.12356	0.706537	2.17358	1.34561	1.98385	1.477	0	1.0366	0	2.63632	0.140375	1.93601	2.69024	2.456	1.2031	1.82357	1.56811	2.36062	1.39158	0
Collagen alpha-1(III) chain	GLPGTGGPPGENGKPGEP	642	COL3A1	P02461	659	1.74747	0.798176	0.990248	0.975044	0.970311	0.826822	0.816051	0.546002	1.04136	1.13517	0.427918	0.877117	0.705148	0.996414	1.15617	0.43688	0.806512	0.57991	0.955996	1.69121	0.906904	0	1.09449	1.60069	0.932266	1.28538	1.82086	0.563111	1.15853	1.20923	0	0.893796	0	1.30405	0.185091	0.662106	1.60053	1.73681	0.792529	0.718879	0.710893	1.2969	1.05541	0
Collagen alpha-1(III) chain	PGTGGPPGENGKPG	644	COL3A1	P02461	657	0	0	0.0363624	0	0	0	0	0	0.0462663	0	0	0	0	0.131158	0	0	0	0	0.0515781	0.0906615	0.149409	0	0.12956	0.19554	0.165263	0.240912	0	0	0.12494	0.45797	0	0	0	0	0	0	0.208938	0.122882	0.0104906	0	0	0	0	0
Collagen alpha-1(III) chain	GDAGAPGAPGGKGDAGAPGERGPPG	663	COL3A1	P02461	687	0.0675554	0	0.252972	0.349389	0	0	0.320736	0	0.526914	0.741997	0	0	0	0	0	0	0	0	0	0.590642	0.0121155	2.69405	0.0631083	0.222018	0.0152402	0	0.240477	0.497926	0.0912737	0	0.923803	0.421527	0.678038	0.809571	0.337158	0	0	0.355828	0	0.33872	0.739565	0.327933	0.512802	2.2991
Collagen alpha-1(III) chain	DAGAPGAPGGKGDAGAPGERGPPG	664	COL3A1	P02461	687	5.88146	3.58359	4.85207	5.7515	4.29662	4.4659	4.60937	2.717	6.86329	6.30928	3.55646	3.59511	3.17396	4.92668	13.4618	2.60902	4.32032	3.83201	4.96225	5.34631	6.6094	6.26525	5.15213	5.61459	3.31081	4.16677	2.27849	6.14582	1.78809	4.72801	5.09272	5.87415	4.32367	0.194551	5.60847	3.99564	2.24279	4.12923	2.4208	5.21325	6.78034	8.81206	4.84622	8.07581
Collagen alpha-1(III) chain	GAPGAPGGKGDAGAPGERGPPG	666	COL3A1	P02461	687	0	0.0415315	0.119304	0.0573007	0.232861	0.102678	0.0528782	0	0.164153	0.125203	0	0.228108	0	0.229863	0	0.102796	0.330835	0.224373	0.326174	0.136436	0.341667	1.86329	0.437073	0.0927442	0.819509	0.583659	0.0644126	0.0546315	0.504461	0.601268	1.58743	0.0945362	2.61086	0.432075	1.22173	0.341539	0.22292	0.642527	0.421428	0	0.0896626	0.233753	0	0.317362
Collagen alpha-1(III) chain	APGAPGGKGDAGAPGERGPPG	667	COL3A1	P02461	687	0	0.0210655	0.0604718	0.105868	0.163974	0.201924	0	0	0.234116	0.105798	0.300797	0.216523	0.332585	0.327576	0.755786	0	0.243269	0.207765	0.282078	0.129884	0.459765	0.49529	0.317903	0	0.366166	0.289744	0.0993445	0.173364	0.341935	0	0	0.0935501	0	0.346896	0.172038	0.762789	0.0434138	0.532754	0	0.465292	0.59284	0.294126	0.1226	0
Collagen alpha-1(III) chain	PGAPGGKGDAGAPGERGPPG	668	COL3A1	P02461	687	0.27971	0.116531	0.195407	0.277583	0.167566	0	0.187846	0	0.199056	0.270509	0	0	0	0	0	0.132915	0.254843	0	0.356939	0.694898	0.728593	0.259806	0.525776	0.941078	0.853252	0.549855	0.224252	0.178652	0.447578	0	0.225942	0	0.238554	0.183247	0.259099	0	0.596	0.808756	0.166669	0	0.0973793	0.0697979	0.198011	1.64048
Collagen alpha-1(III) chain	APGGKGDAGAPGERGPPG	670	COL3A1	P02461	687	0	0	0	0	0.0124567	0	0	0	0	0	0	0.101707	0	0.0946037	0	0	0.0294709	0	0	0.0459792	0	0.191824	0.00498788	0	0.0186547	0.0221641	0	0	0	0	0.0607229	0	0.0566925	0.00629538	0.0645001	0.0179631	0.0384172	0.0180339	0.168727	0	0.132854	0	0	0
Collagen alpha-1(III) chain	DGVPGKDGPRGPT	752	COL3A1	P02461	764	0.530088	0	0	0	0.207949	0	0	0	0	0	0	0	0.431907	0.278758	0	0.296464	0	0	0	0	0	0	0	0	0.0887194	0	0.320926	0	0.108149	0	0	0	0	0.235862	0	0	0	0.0354357	0	0	0.097997	0.0845374	0	0
Collagen alpha-1(III) chain	SPGERGETGPPGP	796	COL3A1	P02461	808	0.639967	0.698775	1.27068	1.423	1.34954	2.70906	1.10295	2.0156	1.59402	1.1403	2.8197	1.10669	2.56745	1.08971	2.22948	0.438425	0.941461	1.14066	1.31138	1.01995	0.843059	1.80611	1.50606	0.598677	1.93773	1.46535	0.658821	1.49829	0.963636	0.10362	1.77858	1.43904	1.67062	2.06561	1.92646	0.451172	1.00753	0.957798	0.929825	1.10446	2.82474	0.962415	1.6147	2.11704
Collagen alpha-1(III) chain	SPGERGETGPP	796	COL3A1	P02461	806	0.0751084	0	0.0656022	0.110619	0.0748004	0	0.0782376	0.648479	0.111595	0	0.547428	0	0.368728	0	0	0	0.0723239	0.212215	0	0.0810998	0.013817	0.768466	0.0536585	0.128676	0.00327258	0	0.0612356	0.205135	0.0447718	0	0.358385	0.208829	1.08251	0.011895	1.95802	0.014534	0.150274	0.0414444	0.208275	1.1696	0.423731	0.0588698	0.207038	0.235456
Collagen alpha-1(III) chain	GQNGEPGGKGERGAPGEKGEGGPPG	816	COL3A1	P02461	840	0	0	0	0	0.0304107	0	0	0	0	0	0	0.0995423	0	0.191522	0	0	0	0.0661128	0	0.0461879	0	0	0	0	0.00181106	0.0206165	0	0	0	0.0290289	0	0	0	0.0200294	0	0	0	0.0309034	0.277148	0	0.0537569	0.0331783	0	0
Collagen alpha-1(III) chain	QNGEPGGKGERGAPGEKGEGGPPG	817	COL3A1	P02461	840	0.0829687	0.0313642	0.0782387	0.0656265	0.175518	0.132445	0	0.451289	0.155178	0.119939	0.220324	1.07909	0.705876	0.937474	0	0.431089	0.486103	0.584344	0.168626	0.358486	0.0572619	0	0.0987196	0.214907	0.273523	0.154933	0	0	0.29833	0.174507	0	0.0694897	0	0.154477	0	0.0134944	0.0422555	0.416795	1.56576	0	0.493734	0.288392	0	0
Collagen alpha-1(III) chain	NGEPGGKGERGAPGEKGEGGPPG	818	COL3A1	P02461	840	0	0	0	0	0.0460348	0.0313824	0	0.154135	0.0270926	0.0265199	0.0926717	0.19466	0.124083	0.270504	0	0.0525446	0.176453	0.245492	0.0397952	0.231345	0.0643708	0	0.00813992	0.0269065	0.126965	0.0921374	0.0489658	0	0.0479361	0.0612771	0.0362039	0.0529363	0	0	0	0	0.157836	0.232966	0.669924	0.0677263	0.447033	0.36043	0.074997	0
Collagen alpha-1(III) chain	GEPGGKGERGAPGEKGEGGPPG	819	COL3A1	P02461	840	0	0	0	0	0.037108	0	0	0	0.0185382	0	0.0534455	0.237604	0.110453	0.501154	0.202582	0.00734179	0.0733111	0.0990561	0	0.0895112	0	0.255131	0	0	0.0443209	0.0133656	0	0	0.0142736	0.00963419	0.455455	0.030934	0.070469	0.00199219	0.245886	0	0	0.0989009	0.29104	0.0226256	0.293895	0.173359	0	0.0759576
Collagen alpha-1(III) chain	PPGSNGNPGPPGPSGSPGKDGPPGP	883	COL3A1	P02461	907	0.354089	0.317489	0.327702	0.19438	0.358275	0.325607	0	0.154506	0.256285	0.401522	0.120949	0.129291	0	0	0	0.218928	0.332912	0.253734	0.43695	1.11173	0.31564	0	0.39714	0.665342	0.212697	0.39894	0.290055	0.244997	0.55788	0.546712	0	0.407049	0	0.449449	0	0.244251	0.430845	0.737677	0.105462	0.227336	0.138251	0.421804	0.747433	0
Collagen alpha-1(III) chain	GSNGNPGPPGPSGSPGKDGPPGPAG	885	COL3A1	P02461	909	0	0.0206222	0	0	0.0666569	0.0611727	0	0	0	0	0	0	0	0	0	0	0	0	0.0112936	0	0	0	0.00775222	0	0.0169092	0.0696873	0	0	0.015151	0	0	0	0	0.0383099	0	0	0	0.126932	0.0475527	0	0	0	0	0
Collagen alpha-1(III) chain	GSNGNPGPPGPSGSPGKDGPPGP	885	COL3A1	P02461	907	0	0	0	0	0	0	0	0	0	0	0	0	0	0	0	0.15865	0	0	0.142129	0.254613	0.103831	0	0.132058	0.141967	0.0568786	0.170218	0	0	0.274303	0.104663	0	0	0	0.224048	0	0	0	0.380938	0.143607	0	0	0.201674	0	0
Collagen alpha-1(III) chain	SNGNPGPPGPSGSPGKDGPPGPAG	886	COL3A1	P02461	909	0.17953	0	0.0527189	0	0.0954017	0.134446	0	0	0	0.0788361	0	0	0	0	0	0	0.109062	0.11189	0.0993638	0.165942	0.0691655	0	0.091005	0	0.0907469	0.15388	0.121006	0	0.0723584	0	0	0	0	0.177398	0	0	0.0567055	0.179984	0.0233918	0	0	0	0	0
Collagen alpha-1(III) chain	ERGSEGSPGHPGQPGPPGPPGAPGP	1171	COL3A1	P02461	1195	0	0	0	0.154315	0	0	0	0	0	0	0	0.126285	0	0.0478673	0	0	0	0	0.12488	0	0.0719937	0	0.194834	0	0.00404506	0.154748	0.185611	0.157145	0.065629	0.192549	0	0	0	0.298943	0	0	0	0.262371	0.0781861	0	0.240767	0.0955156	0	0
Collagen alpha-1(III) chain	SEGSPGHPGQPGPPGPPGAPGP	1174	COL3A1	P02461	1195	0.274867	0	0.114293	0.128899	0.132599	0.117473	0	0	0.154604	0.272079	0.113881	0.159464	0	0.114814	0	0.0766081	0.212188	0	0.230343	0.4859	0.264242	0.108914	0.385878	0.494742	0.228943	0.361784	0.138417	0.139386	0.104295	0.599465	0.139005	0.195633	0.0966718	0.368563	0.168579	0.144614	0.36773	0.4143	0.163544	0.111137	0.279803	0.321994	0.252321	0.26664
Collagen alpha-1(III) chain	EGSPGHPGQPGPPGPPG	1175	COL3A1	P02461	1191	0	0	0.0108695	0.0214592	0.0145367	0.0327499	0	0	0.0960321	0.0261719	0	0	0	0	0	0	0.0572482	0	0.0132563	0.0288293	0.0925816	0	0.0757367	0.0338762	0.0537183	0.0414024	0	0.0716902	0.0556008	0.0183921	0	0.030054	0	0.0678719	0	0	0.0237501	0.243748	0.0180789	0	0.0674278	0.0315331	0	0
Collagen alpha-1(XI) chain	GQDGPPGPMGPPGLPG	1310	COL11A1	P12107-4	1325	0	0	0	0	0	0.112972	0	0	0	0.339957	0	0.225042	0	0	0	0.246994	0.065797	0	0	0.128151	0	0	0	0	0.185854	0.159663	0	0	0.170043	0	0	0	0	0	0	0.0682931	0	0.13282	0	0	0.0997317	0.0910181	0	0
Collagen alpha-1(XVIII) chain;Endostatin	DDILASPPRLPEPQPYPGAPHHSS	1299	COL18A1	P39060-1	1322	0.0817718	0	0	0	0.0267524	0	0.0793422	0	0.0554637	0	0	0.0461342	0	0.0536456	0	0	0	0.0388217	0.0802926	0.23547	0.0793375	0.0151387	0.0486181	0.157517	0.102473	0.0499618	0	0.019281	0.0252076	0.0783453	0.0224044	0.14728	0	0.0473401	0.0377481	0.122083	0.131936	0.0888688	0.0466571	0	0	0.0415632	0	0.0572818
Collagen alpha-2(I) chain	LPGSPGNIGPAGKEGPVGLPG	452	COL1A2	P08123	472	0	0	0	0.00819685	0	0	0	0	0	0	0	0	0.0359258	0	0	0	0	0	0.0315555	0	0	0	0.00566252	0	0.0756032	0.0181179	0	0	0.0103829	0.0185525	0	0	0	0	0	0	0	0	0.00378597	0	0	0	0	0
Collagen alpha-2(I) chain	SPGNIGPAGKEGPVGLP	455	COL1A2	P08123	471	0.0890176	0.0274372	0	0.0565253	0	0	0.00993691	0	0.0191819	0	0	0	0	0	0	0	0	0.0362969	0.0367564	0.0978109	0	0	0	0	0.0933943	0.0363636	0.0620554	0	0.00825443	0	0	0.0399868	0	0.0403833	0	0	0	0	0.0412089	0	0	0	0	0
Collagen alpha-2(I) chain	SPGNIGPAGKEGPVGLPG	455	COL1A2	P08123	472	0.884031	0.390839	0.462309	0.662081	0.389973	0.389341	0.373759	0.304766	0.436399	0.267304	0.401539	0.348449	0.667634	0.643472	1.11585	0.257687	0.383521	0.32668	0.641076	0.850021	0.420511	0.0293095	0.458654	0.483647	1.00706	0.282228	0.59513	0.386463	0.407082	0.628243	0.129684	0.342698	0.0656687	0.41258	0.160557	0.113097	0.757624	0.172285	0.454052	0.231823	0.144499	0.262554	0.323904	0
Collagen alpha-2(I) chain	GPPGPDGNKGEPG	613	COL1A2	P08123	625	0	0	0	0.0324051	0	0	0.0631337	0.0687611	0	0	0.0396782	0	0	0	0.0308366	0	0.0190463	0.07629	0	0	0	0.0940872	0	0	0	0	0	0	0	0	0.109209	0	0.22913	0	0.278769	0	0	0	0.0396817	0.0511457	0.0159078	0	0	0
Collagen alpha-2(I) chain	AGEKGPSGEAGTAGPPGTPGP	843	COL1A2	P08123	863	0	0	0	0.0376699	0	0	0	0	0.0741157	0	0	0	0	0	0	0	0.0553627	0	0.12405	0.0903703	0.0226357	0	0.0700841	0.0876013	0.0651862	0.0700395	0	0	0.115686	0.0781026	0	0	0	0.126615	0	0.0929814	0	0.0811149	0.0355687	0	0	0.0229026	0	0
Collagen alpha-2(I) chain	GEKGPSGEAGTAGPPGTPGPQG	844	COL1A2	P08123	865	0.234314	0.202052	0.181332	0	0.17292	0.221327	0.173457	0	0.149015	0.093757	0	0.107234	0.0748038	0.148075	0	0.260725	0.236463	0.162346	0.181437	0.335461	0.237558	0	0.0856374	0.253734	0.153219	0.238282	0.238823	0.0857594	0.22096	0.0521756	0	0.32503	0	0.121104	0	0.41394	0.249507	0.152318	0.154212	0.166205	0	0.18608	0.256641	0
Collagen alpha-2(I) chain	GEKGPSGEAGTAGPPGTPGP	844	COL1A2	P08123	863	0.296916	0.175779	0.230273	0.37306	0.183124	0.18591	0.257553	0	0.208874	0.112934	0.1043	0	0.182943	0	0	0.0811394	0.140752	0.15232	0.290944	0.37247	0.0886928	0	0.220857	0.417191	0.174776	0.096441	0.243197	0	0.0595856	0.155777	0	0.222176	0	0.351099	0	0.248182	0	0.202918	0.144133	0.124262	0.0784082	0.133776	0	0
Collagen alpha-2(I) chain	(NG)APGEAGRDGNPGNDGPPG	918	COL1A2	P08123	937	0	0	0	0	0	0	0	0	0	0	0	0	0	0	0	0	0	0	0.0288105	0	0.0147236	0	0.0319809	0	0.0137309	0.0399724	0	0	0.0573872	0	0.0272236	0	0.0107195	0.0157457	0	0	0	0.0688197	0	0	0	0	0	0
Collagen alpha-2(I) chain	NDGPPGRDGQPGHKGERGYPG	932	COL1A2	P08123	952	0	0	0	0	0.060893	0	0	0	0	0.038318	0	0	0.16724	0	0	0.174189	0.103136	0.124296	0.0277405	0	0.0112682	0	0.00770108	0	0.0624227	0.284287	0	0	0	0	0.152147	0	0	0.0171413	0	0.379875	0	0.051524	0	0	0	0	0	0
EMI domain-containing protein 1	PGERGPPGPPGPPGPPGPPA	239	EMID1	Q96A84-2	258	0	0	0	0	0.0272305	0	0	0.0355283	0	0	0	0	0	0	2.81135	0	0	0	0.342646	0	0	0	0	0	0.0815124	0.14677	0	0	0.0338106	0	0.0537271	0	0.0163799	0.161128	0	0	0	0.169625	0	0	0	0.0350617	0	0
EMI domain-containing protein 1	GPPGPPGPPGPPGPPA	243	EMID1	Q96A84-2	258	0	0	0.0959549	0	0	0	0	0	0	0.0515262	0	0.0478627	0	0	0	0	0.0340054	0	0.260535	0	0.375035	0	0.174709	0	0.186707	0.0908286	0.0587726	0	0.329394	0.126028	0	0.0319003	0	0.0195518	0	0	0.106904	0.323133	0.193788	0	0	0.131062	0	0
EMI domain-containing protein 1	PPGPPGPPGPPGPPA	244	EMID1	Q96A84-2	258	0	0	0.155137	0	0	0.289325	0.191354	0	0	0.148545	0.25887	0	0	0.033148	0.304685	0	0	0	0.0759218	0	0.22247	0	0.0873825	0.0724226	0	0.175696	0.812496	0.0685454	0.341572	0	0	0.0890258	0	0.286199	0.0560486	0	0.109581	0.191285	0.11112	0	0	0.246417	0.0122001	0
Fibrinogen alpha chain;Fibrinopeptide A;Fibrinogen alpha chain	ADSGEGDFLAEGGGVR	20	FGA	P02671	35	0	0	0	0	0	0	0	0	0	0	0	0	0	0	0	0	0	0	0	0	0	0	0	0	0	0	0	0	0	0	0	0	0	0	0	0	0	0	0	0	0	0	0	0
Fibrinogen alpha chain;Fibrinopeptide A;Fibrinogen alpha chain	DSGEGDFLAEGGGVR	21	FGA	P02671	35	0	0	0	0	0	0	0	0	0	0	0	0	0	0	0	0	0	0	0	0	0	0	0	0	0	0	0	0	0	0	0	0	0	0	0	0	0	0	0	0	0	0	0	0
Fibrinogen alpha chain;Fibrinopeptide A;Fibrinogen alpha chain	DEAGSEADHEGTHSTKRGHAKSRP	605	FGA	P02671	628	0	0	0	0	0.0529292	0	0	0	0	0	0	0.0938742	0	0.495106	0	0	0	0.257068	0.0116202	0	0	0	0.0446477	0	0.214488	0.137589	0	0	0	0.448535	0	0	0	0.0478113	0	1.23267	0	0	0.406088	0	0	0	0	0
Fibrinogen alpha chain;Fibrinopeptide A;Fibrinogen alpha chain	DEAGSEADHEGTHS	605	FGA	P02671	618	0	0	0	0	0	0	0	0.0393699	0	0	0.0362447	0	0	0	0	0	0	0	0	0	0	0.11156	0.00352346	0	0	0	0	0	0.0353641	0.0036599	0	0.0339833	0.0502241	0	0.121672	0	0	0	0.0799471	0.0152655	0	0	0	0.0273141
Fibrinogen alpha chain;Fibrinopeptide A;Fibrinogen alpha chain	DEAGSEADHEGTHSTKRG	605	FGA	P02671	622	1.06288	0.376329	0.743975	0.815876	0.586722	0.469929	1.29664	4.49178	0.352438	0	6.17798	2.35126	3.49939	0.133842	0.131931	0.270192	1.78	7.59093	1.94772	1.32379	0.368522	3.95175	1.07673	0.796705	1.71214	0.287555	0.878265	2.88118	2.05958	0.416916	1.19351	3.41608	5.4791	0.381388	3.90534	0.675215	1.37874	0.722898	6.7394	0.950551	1.79055	1.65521	1.78495	0.449982
Fibrinogen alpha chain;Fibrinopeptide A;Fibrinogen alpha chain	DEAGSEADHEGTHSTK	605	FGA	P02671	620	0	0	0	0	0	0	0	0	0	0	0.0746468	0	0.0343126	0	0	0	0	0	0	0	0	3.77221	0	0	0.0278443	0	0	0	0.00972551	0	0.282966	0	4.22043	0	2.50477	0	0	0	0.207122	0	0	0	0	0.24354
Fibrinogen alpha chain;Fibrinopeptide A;Fibrinogen alpha chain	DEAGSEADHEGTHSTKR	605	FGA	P02671	621	0	0	0.0461075	0	0.0592601	0	0.0863295	0.997121	0	0	0.659587	0.565142	0.609254	0.889999	0	0	0	0.554707	0.0132237	0.0214148	0	1.05903	0.0403564	0	0.182681	0.0208239	0	0.133312	0.0958807	0.139215	0.255166	0.282924	2.83069	0.0258274	1.00059	0.0473313	0.0700355	0.053821	0.363752	0.0907361	0.681414	0.0782641	0.139657	0
Fibrinogen alpha chain;Fibrinopeptide A;Fibrinogen alpha chain	DEAGSEADHEGTHSTKRGHAKSRPV	605	FGA	P02671	629	0.706693	1.16123	0	0.740849	0.28804	0	0.699762	2.26687	0.312201	0	0	2.387	0	0.800525	0	0.70153	0.341519	0.857041	1.79857	0	0.616496	0	0.869057	0	4.66743	0.211402	0	0.715381	0.209719	2.26592	0	0.451892	0	0.548982	0	2.91847	0	0	2.83001	0	0	1.57644	0	0
Fibrinogen alpha chain;Fibrinopeptide A;Fibrinogen alpha chain	AGSEADHEGTHSTKR	607	FGA	P02671	621	0	0	0	0	0	0	0	0	0	0	0	0	0	0	0	0	0	0	0	0	0	0.0684882	0	0	0.0362146	0	0	0	0.0213324	0.00813453	0.0317096	0	0.22906	0	0.0533076	0	0	0	0	0	0	0	0	0
Fibrinogen alpha chain;Fibrinopeptide A;Fibrinogen alpha chain	AGSEADHEGTHSTKRG	607	FGA	P02671	622	0.0473635	0	0.0389981	0.0872401	0	0	0.100614	0.187565	0	0	0	0	0	0	0	0	0.17714	0.438683	0.0695183	0.0419895	0.0170833	0	0.0698171	0.00945564	0.348311	0	0	0.00904957	0.2232	0	0	0	0	0	0.132014	0.0153877	0.119603	0	0.229835	0	0	0	0	0
Fibrinogen alpha chain;Fibrinopeptide A;Fibrinogen alpha chain	GSEADHEGTHSTKRG	608	FGA	P02671	622	0.049042	0	0.0163977	0.0250837	0.0592601	0	0.032465	0.256429	0	0	0.36181	0.0485619	0.0893657	0.0873613	0	0	0.169754	0.429155	0.0654113	0.130889	0.0521008	0.231396	0.0754989	0.0480604	0.271191	0.0518529	0.0138039	0.0539062	0.19396	0.0579862	0.113824	0.101317	0.214854	0.00237073	0.152592	0	0.199707	0.0455589	0.70282	0	0.00890143	0.00277425	0	0.031779
Fibrinogen alpha chain;Fibrinopeptide A;Fibrinogen alpha chain	SEADHEGTHSTKRG	609	FGA	P02671	622	0	0	0	0	0.00337114	0	0	0	0	0	0	0	0	0.0391375	0	0	0.0168274	0.149363	0.028888	0.0248507	0.0106968	0	0	0	0.100665	0.0232633	0	0	0	0.0040376	0	0	0.0933596	0	0	0	0	0.0126256	0.210006	0	0	0	0	0
Fibrinogen alpha chain;Fibrinopeptide A;Fibrinogen alpha chain	ADHEGTHSTKRG	611	FGA	P02671	622	0	0	0	0	0	0	0	0.0539769	0	0	0.0681838	0	0	0	0	0	0.0077636	0.0866079	0	0.0327743	0.00731385	0	0.0197106	0	0.0571297	0	0	0	0.0579019	0.0156894	0.0171031	0	0	0	0	0	0	0.00597526	0.208921	0	0	0	0	0
Fibrinogen beta chain;Fibrinopeptide B;Fibrinogen beta chain	EEAPSLRPAPPPISGGG	54	FGB	P02675	70	0.0692063	0	0	0	0	0	0	0	0.0263111	0	0.160667	0	0	0	0	0	0	0.0162086	0.0276475	0.0552007	0	0.0304974	0	0	0.598113	0.536449	0.0533743	0	0.0224479	0	0	0	0	0.0501145	0.0262027	0	0	0.0525859	0.124677	0	0	0	0	0.103772
Fibrinogen beta chain;Fibrinopeptide B;Fibrinogen beta chain	EEAPSLRPAPPPISGGGY	54	FGB	P02675	71	0.133593	0.0273546	0.0380197	0	0.0217613	0.0717067	0	0	0.0723301	0.0279671	0.203034	0.0728767	0.0264179	0.0234924	0	0.032254	0.035606	0.0238411	0.107977	0.112649	0.0319691	0.0683572	0.0412789	0.0635099	2.17911	2.32981	0.0941842	0	0.128537	0.0320225	0.0402342	0	0.0410243	0.0802791	0.0546912	0	0.0532373	0.0627834	0.244145	0	0	0	0	0.103686
Fibrinogen beta chain;Fibrinopeptide B;Fibrinogen beta chain	EAPSLRPAPPPISGGGY	55	FGB	P02675	71	0	0	0	0	0	0	0	0	0	0	0	0	0	0	0	0	0	0	0	0	0	0.0668193	0	0	0.164732	0.100371	0	0	0	0	0.0466484	0	0.0534154	0	0.0420089	0	0	0	0.0226734	0	0	0	0	0.0395647
Hemoglobin subunit alpha	AAHLPAEFTPAVHASLDKF	111	HBA1	P69905	129	0	0	0	0	0	0	0	0	0	0	0	0	0	0	0	0	0	0	0	0.0337218	0	0	0	0	0	0	0	0	0	0	0	0	0	0.0388983	0	0	0	0	0	0	0.115409	0	0	0
Hemoglobin subunit alpha	HLPAEFTPAVHASLDKF	113	HBA1	P69905	129	0	0	0.30042	0	0	0	0	0	0	0	0	0	0	0	0	0	0	0	0	0	0	0	0	0	0	0	0	0	0	0	0	0	0	0	0	0.1088	0	0	0	0	0.220859	0	0	0
Hemoglobin subunit alpha	HLPAEFTPAVHASLDK	113	HBA1	P69905	128	0	0	0.26333	0	0	0	0	0	0	0	2.9681	0	0	0	0	0	0	0	0	0	0	0	0	0	0	0	0	0	0	0	0	0	0	0	0	0	0	0	0	0	0.0909842	0	0	0
Uromodulin;Uromodulin, secreted form	SGSVIDQSRVLN	456	UMOD	P07911-2	467	0	0	0	0	0	0	0	0	0	0	0	0	0	0	0	0	0	0	0	0	0.00207665	0	0	0	0	0.0544663	0	0	0.0121449	0	0	0	0	0.169172	0	0	0	0	0.0121419	0	0.0598822	0.0201594	0.17489	0
Uromodulin;Uromodulin, secreted form	SGSVIDQSRVLNLGP	456	UMOD	P07911-2	470	0	0	0	0	0	0	0.058761	0	0	0	0.144922	0	0	0	0	0	0.0396895	0	0	0.0339334	0.00899741	0	0	0	0.0142204	0.0422248	0.078677	0	0.10036	0	0	0.035847	0	0	0	0	0	0.0377942	0.0101821	0	0	0	0	0
Uromodulin;Uromodulin, secreted form	SGSVIDQSR	456	UMOD	P07911-2	464	0	0	0	0	0	0	0	0.0904554	0	0	0	0.0968537	0	0	0	0	0	0	0.027694	0	0.0153529	0	0.0254953	0	0.0832483	0.0920692	0.0172234	0	0.498508	0.0586426	0	0	0	0.0656287	0	0.231304	0	0.0896524	0.00744117	0	0.175174	0	0	0
Uromodulin;Uromodulin, secreted form	SGSVIDQSRVLNLGPITRK	456	UMOD	P07911-2	474	0	0.119147	0	0	0	0	0	0	0	0	0	0.115923	0	0	0	0.0606907	0	0	0.0384601	0.0521429	0.240105	0	0	0	0.0157898	0.0118532	0	0	0.148528	0.117033	0	0	0	0.18544	0	0	0	0	0.0733344	0	0.265543	0	0.0919533	0
Uromodulin;Uromodulin, secreted form	SGSVIDQSRVL	456	UMOD	P07911-2	466	0	0	0	0	0	0	0	0.156965	0	0	1.057	0.627524	0.0695421	0.0221038	0	0	0.0675361	0	0	0	0	0.66878	0	0	0	0	0	0	0	0	0.957444	0	0.731554	0.107628	1.06517	0	0	0	0	0	0	0	0.0170459	0
Uromodulin;Uromodulin, secreted form	SGSVIDQSRVLNLGPIT	456	UMOD	P07911-2	472	0.301516	0.412243	0.0529216	0.162539	0	0.115566	0.811335	0.598313	0.0332753	0	1.61119	0.530677	0.14339	0.0529528	0	0.201823	0.293086	0.284564	0.273416	0.722467	0.689965	0	0.534825	0.0486721	1.28266	1.58802	0.271284	0.247502	0.595592	0.654462	0	0.382489	0	1.16524	0	0.205183	0.188977	0.669022	0.674956	0.174631	1.03627	0.317767	1.41517	0
Uromodulin;Uromodulin, secreted form	SGSVIDQSRVLNLGPI	456	UMOD	P07911-2	471	0.847893	1.42389	0.286977	0.38578	0.0328862	0.133114	0.236136	0.722621	0.086899	0	0.656403	0.300391	0.232814	0.0680749	0	0.151065	0.303651	0.145304	0.0508565	0.813862	0.338599	0	0.109127	0.702946	0.898573	0.657885	0.890089	0	0.115783	0.178703	0	0.759341	0	0.146151	0	0.136745	0.216454	0.531097	0.372386	0.810049	0.440328	0.655945	0.711825	0
Uromodulin;Uromodulin, secreted form	SGSVIDQSRVLNLGPITR	456	UMOD	P07911-2	473	0.901044	7.45971	0.228422	0.610997	0	2.5274	1.81065	4.07424	0.374647	0.087853	3.45224	10.2513	0.678239	1.11607	0	3.04581	1.91139	0.652213	4.34162	2.94258	7.27638	0	4.2986	0.144665	3.18724	3.96618	1.05819	0.4549	7.42909	7.72409	0	0.588401	0	7.25406	0	1.33984	0.903174	1.88235	2.76247	1.15801	8.23326	0.530444	6.15285	0
Uromodulin;Uromodulin, secreted form	GSVIDQSRVLNLGPIT	457	UMOD	P07911-2	472	0	0	0	0	0	0	0.0993773	0	0	0	0.06474	0	0	0	0	0	0	0.0364758	0	0	0.0100489	0	0	0	0	0.0618528	0	0	0	0	0	0	0	0	0	0	0	0	0.0656002	0	0	0	0	0
Uromodulin;Uromodulin, secreted form	GSVIDQSRVLNLGPITR	457	UMOD	P07911-2	473	0	0	0	0	0	0	0	0	0	0	0	0	0	0	0	0	0	0	0.0207858	0	0.165772	0	0.0695622	0	0.086725	0.132897	0	0	0.0535267	0.196419	0	0	0	0.0279116	0	0	0	0.0091463	0.0777954	0	0	0	0.0548342	0
Uromodulin;Uromodulin, secreted form	GSVIDQSRVLNLGPI	457	UMOD	P07911-2	471	0.163764	0.108657	0	0	0	0	0	0	0	0	0.062169	0	0	0	0	0	0	0.0367893	0	0	0	0	0	0	0.00982176	0.0498704	0.0388644	0	0	0	0	0.068173	0	0	0	0	0	0	0.0636712	0	0	0	0	0
Uromodulin;Uromodulin, secreted form	SVIDQSRVLNLGPIT	458	UMOD	P07911-2	472	0.0839134	0.477202	0.116741	0	0	0	0.149107	0.132577	0	0	0.323319	0.103864	0.03307	0	0	0.0199247	0.0176522	0.0633434	0	0.1063	0.0200205	0	0.0136605	0	0.0512259	0.0530457	0.0313386	0.204825	0	0.0150897	0	0.0765083	0	0.163052	0	0.0921984	0.0493727	0.0881929	0.0727602	0	0.238485	0	0.183568	0
Uromodulin;Uromodulin, secreted form	SVIDQSRVLNLGPI	458	UMOD	P07911-2	471	0.295976	1.27922	0.375216	0.0756324	0.0745074	0	0.0828793	0.186513	0.00826849	0	0.19836	0.0497046	0.0521287	0	0	0	0	0.0816073	0	0.101175	0	0	0	0	0.0564247	0.0300024	0.132403	0	0	0.00839497	0	0.131474	0	0.0301136	0	0.0326383	0.0656422	0.110313	0.118981	0.0999672	0.0806757	0.250903	0.134075	0
Uromodulin;Uromodulin, secreted form	SVIDQSRVLNLGPITR	458	UMOD	P07911-2	473	0.0735492	3.41836	0.203649	0	0.0609296	0.315666	0.0934243	0.188505	0	0	0.586112	0.934776	0.0376804	0.0639784	0	0.237775	0.0512713	0.0374286	0.278857	0.297675	0.456036	0	0.178603	0	0.168656	0.181628	0.0375861	0	0.198888	0.939143	0	0	0	0.489641	0	1.28271	0.107762	0.110835	0.263741	0.0792091	1.0069	0.223731	0.276205	0
Uromodulin;Uromodulin, secreted form	VIDQSRVLNLGPIT	459	UMOD	P07911-2	472	0	0.0703448	0	0	0	0	0	0	0	0	0.0642526	0.129446	0	0	0	0.0423984	0.0626909	0	0	0	0	0	0	0	0	0.00161176	0.0238101	0	0	0	0	0	0	0	0	0	0.0455128	0.0307069	0	0	0.41793	0	0	0
Uromodulin;Uromodulin, secreted form	VIDQSRVLNLGPI	459	UMOD	P07911-2	471	0	0.280491	0	0	0	0	0	0	0	0	0	0	0	0	0	0.0847631	0.0763639	0	0	0.0237019	0	0	0	0.149643	0	0	0	0	0	0	0	0	0	0	0	0	0.0542607	0.0333567	0.00293218	0	0.120916	0.261823	0	0
Uromodulin;Uromodulin, secreted form	VIDQSRVLNLGPITR	459	UMOD	P07911-2	473	0	0.355416	0	0	0	0.485496	0	0	0	0	0.805437	2.80966	0.038336	0.30471	0	0.288044	0.422278	0	0.0565661	0.0882201	0.234902	0	0.0609485	0	0.203294	0.139842	0	0	0.386493	0.289569	0	0	0	0.628871	0	0.313355	0.29217	0.111858	0.0831618	0.151805	1.74075	0.431335	0.150965	0
Uromodulin;Uromodulin, secreted form	IDQSRVLNLGPI	460	UMOD	P07911-2	471	0	0	0.0840545	0	0	0	0	0	0	0	0	0	0	0	0	0	0	0	0	0	0	0	0	0.0614906	0	0	0	0	0	0	0	0	0	0	0	0	0.00418487	0	0.00721322	0	0	0	0	0
Uromodulin;Uromodulin, secreted form	IDQSRVLNLGPITR	460	UMOD	P07911-2	473	0.0493951	0.739	0	0	0	0.0668144	0.0492046	0.11497	0	0	0.0708453	0.391081	0	0	0	0.126039	0.0720924	0	0.152595	0.196563	0.704896	0	0.310694	0	0.427055	0.3493	0	0	0.56891	0.669354	0	0	0	0.302249	0	0	0.0633938	0.127208	0.145321	0	0.0413131	0.0449628	0.102234	0
Uromodulin;Uromodulin, secreted form	DQSRVLNLGPITR	461	UMOD	P07911-2	473	0	0.311086	0.14011	0	0	0.0999252	0	0.0823737	0	0	0.0525453	0.395829	0	0.0326326	0	0.183278	0.0944053	0	0.0700043	0.121526	0.454142	0	0.199892	0	0.30534	0.271581	0	0	0.439233	0.479083	0	0	0	0.228489	0	0	0.0555374	0.0958455	0.0964352	0	0	0.0139705	0.0684879	0
Uromodulin;Uromodulin, secreted form	VLNLGPITR	465	UMOD	P07911-2	473	0	0	0	0	0	0.0557556	0	0.104201	0	0	0.112202	0.312536	0.018617	0.0571541	0	0	0.0429401	0	0.0480243	0	0.0117139	0	0	0	0	0	0	0	0.0872815	0	0	0	0	0.0749527	0	0	0	0	0	0	0.199213	0	0	0
Collagen alpha-1(I) chain	(GSAGPPGATG)FPGAAGR(VGPPGP)	866	COL1A1	P02452	888	0	0	0	0	0	0	0	0	0	0	0	0	0	0	0	0	0	0	0	0	0	0	0	0	0	0	0	0	0.0318343	0	0.106964	0	0.0984918	0	0	0	0.0650684	0	0	0	0	0	0	0
[truncated: 35 more columns]
